# Supplementary material for: Poly[[aqua­[μ5-5-(isonicotinamido)­isophthalato][μ4-5-(isonicotinamido)­isophthalato]holmium(III)silver(I)] dihydrate]
Source: Acta Crystallogr Sect E Struct Rep Online. 2012 Jun 30;68(Pt 7):m1004–5. doi: 10.1107/S1600536812028620 (PMC3393244; doi:10.1107/S1600536812028620)
Supplement: Supplementary file 1 [file e-68-m1004-sup1.cif]

##############################################################################
#                                                                            #
# This CIF contains the data in a paper accepted for publication in          #
# Acta Crystallographica Section E. It conforms to the requirements of       #
# Notes for Authors for Acta Crystallographica Section E, and has been       #
# peer reviewed under the auspices of the IUCr Commission on Journals.       #
#                                                                            #
# Full details of the Crystallographic Information File format               #
# are given in the paper "The Crystallographic Information File (CIF):       #
# a New Standard Archive File for Crystallography" by S. R. Hall, F. H.      #
# Allen and I. D. Brown [Acta Cryst. (1991), A47, 655-685].                  #
#                                                                            #
# The current version of the core CIF dictionary is obtainable from          #
# ftp://ftp.iucr.org/pub/cif_core.dic.                                       #
#                                                                            #
# Software is freely available for graphical display of the structure(s)     #
# in this CIF. For information consult the CIF software page                 #
# http://www.iucr.org/resources/cif/software.                                #
#                                                                            #
# This file may be used for bona fide research purposes within the           #
# scientific community so long as proper attribution is given to the journal # 
# article from which it was obtained.                                        #
#                                                                            #
##############################################################################
data_global
_audit_creation_method     'form.cif (version 2.0)'
_journal_data_validation_number     ?
_journal_date_recd_electronic     2012-06-09
_journal_date_accepted     2012-06-24
_journal_name_full     'Acta Crystallographica, Section E'
_journal_year     2012
_journal_volume     68
_journal_issue      7
_journal_page_first     m1004
_journal_page_last     m1005
_journal_paper_category     QM
_journal_paper_doi     10.1107/S1600536812028620
_journal_coeditor_code     XU5562
_publ_contact_author_name     'Mrs. Xue Nie'
_publ_contact_author_address
;
      Department of Chemistry and Materials Science
      Hengyang, Hunan 421008, People's Republic of China
;
_publ_contact_author_email     'hyxuehuanie@163.com'
_publ_contact_author_fax     '86 734 8484911'
_publ_contact_author_phone     '86 734 8484932'
_publ_section_title
;\
Poly[[aqua[\m~5~-5-(isonicotinamido)isophthalato][\m~4~-5-(isonicotinamido)\
isophthalato]holmium(III)silver(I)] dihydrate]
;
loop_
    _publ_author_name
    _publ_author_address
    'Xue Nie'
;
      Department of Chemistry and Materials Science
      Hengyang Normal University
      Hengyang Hunan 421008, People's Republic of China
;
    'Jing-Nian Qu'
;
      Department of Chemistry and Materials Science
      Hengyang Normal University
      Hengyang Hunan 421008, People's Republic of China
;
data_I
_audit_creation_method     SHELXL-97
_chemical_name_systematic
;
Poly[[aqua[\m~5~-5-(isonicotinamido)isophthalato][\m~4~-5-
(isonicotinamido)isophthalato]holmium(III)silver(I)] dihydrate]
;
_chemical_name_common     ?
_chemical_formula_moiety     'C28 H18 Ag Ho N4 O11, 2(H2 O)'
_chemical_formula_sum     'C28 H22 Ag Ho N4 O13'
_chemical_formula_iupac     '[Ag Ho (C14 H8 N2 O5)2 (H2 O)], 2H2 O'
_chemical_formula_weight     895.30
_chemical_melting_point     ?
_symmetry_cell_setting     triclinic
_symmetry_space_group_name_H-M     'P -1'
_symmetry_space_group_name_Hall     '-P 1'
loop_
    _symmetry_equiv_pos_as_xyz
    'x, y, z'
    '-x, -y, -z'
_cell_length_a     9.8343(13)
_cell_length_b     11.3087(15)
_cell_length_c     13.723(2)
_cell_angle_alpha     73.914(2)
_cell_angle_beta     70.6710(10)
_cell_angle_gamma     83.965(2)
_cell_volume     1383.6(3)
_cell_formula_units_Z     2
_cell_measurement_reflns_used     3132
_cell_measurement_theta_min     2.12
_cell_measurement_theta_max     25.31
_cell_measurement_temperature     291(2)
_exptl_crystal_description     block
_exptl_crystal_colour     colorless
_exptl_crystal_size_max     0.20
_exptl_crystal_size_mid     0.16
_exptl_crystal_size_min     0.10
_exptl_crystal_density_diffrn     2.149
_exptl_crystal_density_meas     ?
_exptl_crystal_density_method     'not measured'
_exptl_crystal_F_000     872
_exptl_absorpt_coefficient_mu     3.628
_exptl_absorpt_correction_type     multi-scan
_exptl_absorpt_process_details     '(SADABS; Bruker, 2001)'
_exptl_absorpt_correction_T_min     0.5307
_exptl_absorpt_correction_T_max     0.7130
_exptl_special_details
;
;
_diffrn_ambient_temperature     291(2)
_diffrn_radiation_type     'MoK\a'
_diffrn_radiation_wavelength     0.71073
_diffrn_radiation_source     'sealed tube'
_diffrn_radiation_monochromator     'graphite'
_diffrn_measurement_device_type     'Bruker SMART APEXII CCD'
_diffrn_measurement_method     '\f and \w scans'
_diffrn_detector_area_resol_mean     ?
_diffrn_reflns_number     7445
_diffrn_reflns_av_R_equivalents     0.0243
_diffrn_reflns_av_sigmaI/netI     0.0457
_diffrn_reflns_theta_min     2.14
_diffrn_reflns_theta_max     26.00
_diffrn_reflns_theta_full     26.00
_diffrn_measured_fraction_theta_max     0.971
_diffrn_measured_fraction_theta_full     0.971
_diffrn_reflns_limit_h_min     -12
_diffrn_reflns_limit_h_max     10
_diffrn_reflns_limit_k_min     -13
_diffrn_reflns_limit_k_max     12
_diffrn_reflns_limit_l_min     -16
_diffrn_reflns_limit_l_max     12
_diffrn_standards_number     ?
_diffrn_standards_interval_count     ?
_diffrn_standards_interval_time     ?
_diffrn_standards_decay_%     ?
_refine_special_details
;
Refinement of <i>F</i>^2^ against ALL reflections. The weighted <i>R</i>-factor
<i>wR</i> and goodness of fit <i>S</i> are based on <i>F</i>^2^, conventional
<i>R</i>-factors <i>R</i> are based on <i>F</i>, with <i>F</i> set to zero for
negative <i>F</i>^2^. The threshold expression of <i>F</i>^2^ >
\s(<i>F</i>^2^) is used only for calculating <i>R</i>-factors(gt) <i>etc</i>.
and is not relevant to the choice of reflections for refinement.
<i>R</i>-factors based on <i>F</i>^2^ are statistically about twice as large
as those based on <i>F</i>, and <i>R</i>- factors based on ALL data will be
even larger.
;
_reflns_number_total     5273
_reflns_number_gt     4177
_reflns_threshold_expression     I>2sigma(I)
_refine_ls_structure_factor_coef     Fsqd
_refine_ls_matrix_type     full
_refine_ls_R_factor_all     0.0533
_refine_ls_R_factor_gt     0.0397
_refine_ls_wR_factor_gt     0.0979
_refine_ls_wR_factor_ref     0.1036
_refine_ls_goodness_of_fit_ref     1.029
_refine_ls_restrained_S_all     1.030
_refine_ls_number_reflns     5273
_refine_ls_number_parameters     424
_refine_ls_number_restraints     2
_refine_ls_hydrogen_treatment     constr
_refine_ls_weighting_scheme     calc
_refine_ls_weighting_details
            'calc w=1/[\s^2^(Fo^2^)+(0.065P)^2^+1.99P] where P=(Fo^2^+2Fc^2^)/3'
_atom_sites_solution_hydrogens     geom
_atom_sites_solution_primary     direct
_atom_sites_solution_secondary     difmap
_refine_ls_shift/su_max     0.000
_refine_ls_shift/su_mean     0.000
_refine_diff_density_max     1.371
_refine_diff_density_min     -1.555
_refine_ls_extinction_method     none
_refine_ls_extinction_coef     ?
loop_
    _atom_type_symbol
    _atom_type_description
    _atom_type_scat_dispersion_real
    _atom_type_scat_dispersion_imag
    _atom_type_scat_source
    'C' 'C' 0.0033 0.0016
                         'International Tables Vol C Tables 4.2.6.8 and 6.1.1.4'
    'H' 'H' 0.0000 0.0000
                         'International Tables Vol C Tables 4.2.6.8 and 6.1.1.4'
    'N' 'N' 0.0061 0.0033
                         'International Tables Vol C Tables 4.2.6.8 and 6.1.1.4'
    'O' 'O' 0.0106 0.0060
                         'International Tables Vol C Tables 4.2.6.8 and 6.1.1.4'
    'Ag' 'Ag' -0.8971 1.1015
                         'International Tables Vol C Tables 4.2.6.8 and 6.1.1.4'
    'Ho' 'Ho' -0.2175 4.6783
                         'International Tables Vol C Tables 4.2.6.8 and 6.1.1.4'
_computing_data_collection     'APEX2 (Bruker, 2007)'
_computing_cell_refinement     'SAINT (Bruker, 2007)'
_computing_data_reduction     'SAINT (Bruker, 2007)'
_computing_structure_solution     'SHELXTL (Sheldrick, 2008)'
_computing_structure_refinement     'SHELXTL (Sheldrick, 2008)'
_computing_molecular_graphics     'SHELXTL (Sheldrick, 2008)'
_computing_publication_material     'SHELXTL (Sheldrick, 2008)'
loop_
    _atom_site_type_symbol
    _atom_site_label
    _atom_site_fract_x
    _atom_site_fract_y
    _atom_site_fract_z
    _atom_site_U_iso_or_equiv
    _atom_site_adp_type
    _atom_site_calc_flag
    _atom_site_refinement_flags
    _atom_site_occupancy
    _atom_site_symmetry_multiplicity
    _atom_site_disorder_assembly
    _atom_site_disorder_group
    Ag Ag1 1.04960(5) 1.30998(4) 0.01447(3) 0.02214(13) Uani d . 1 1 . .
    N N1 0.1196(5) 0.3945(5) 1.8413(4) 0.0258(12) Uani d . 1 1 . .
    C C1 0.3868(7) 0.7756(6) 1.0898(5) 0.0294(14) Uani d . 1 1 . .
    C C2 0.3587(7) 0.6471(6) 1.1524(5) 0.0251(13) Uani d . 1 1 . .
    C C3 0.3163(8) 0.6261(6) 1.2659(6) 0.0308(15) Uani d . 1 1 . .
    H H3 0.3088 0.6906 1.2974 0.037 Uiso calc R 1 1 . .
    C C4 0.2868(7) 0.5064(6) 1.3275(5) 0.0270(14) Uani d . 1 1 . .
    C C5 0.2826(7) 0.4137(7) 1.2831(6) 0.0300(15) Uani d . 1 1 . .
    H H5 0.2614 0.3345 1.3269 0.036 Uiso calc R 1 1 . .
    C C6 0.3089(7) 0.4344(6) 1.1751(5) 0.0275(14) Uani d . 1 1 . .
    C C7 0.3509(7) 0.5518(6) 1.1080(6) 0.0287(15) Uani d . 1 1 . .
    H H7 0.3734 0.5662 1.0344 0.034 Uiso calc R 1 1 . .
    C C8 0.2794(7) 0.3470(6) 1.1205(5) 0.0236(13) Uani d . 1 1 . .
    C C9 0.2932(7) 0.5305(6) 1.4989(4) 0.0264(14) Uani d D 1 1 . .
    C C10 0.2362(6) 0.4795(5) 1.6187(4) 0.0205(12) Uani d D 1 1 . .
    C C11 0.3136(7) 0.4793(6) 1.6833(5) 0.0261(13) Uani d . 1 1 . .
    H H11 0.4068 0.5096 1.6541 0.031 Uiso calc R 1 1 . .
    C C12 0.2550(8) 0.4341(6) 1.7940(5) 0.0289(14) Uani d . 1 1 . .
    H H12 0.3125 0.4313 1.8364 0.035 Uiso calc R 1 1 . .
    C C13 0.0468(8) 0.3953(6) 1.7772(5) 0.0292(14) Uani d . 1 1 . .
    H H13 -0.0463 0.3649 1.8087 0.035 Uiso calc R 1 1 . .
    C C14 0.0931(7) 0.4361(7) 1.6693(5) 0.0317(15) Uani d . 1 1 . .
    H H14 0.0329 0.4357 1.6295 0.038 Uiso calc R 1 1 . .
    C C15 0.3121(8) 1.0833(6) 0.9041(5) 0.0316(15) Uani d . 1 1 . .
    C C16 0.2768(8) 1.1040(6) 0.8032(5) 0.0293(14) Uani d . 1 1 . .
    C C17 0.1427(7) 1.0716(7) 0.8095(5) 0.0309(15) Uani d . 1 1 . .
    H H17 0.0730 1.0425 0.8752 0.037 Uiso calc R 1 1 . .
    C C18 0.1136(7) 1.0844(7) 0.7096(5) 0.0281(14) Uani d U 1 1 . .
    C C19 0.2151(8) 1.1266(6) 0.6153(5) 0.0282(14) Uani d U 1 1 . .
    H H19 0.1951 1.1397 0.5515 0.034 Uiso calc R 1 1 . .
    C C20 0.3512(7) 1.1504(6) 0.6155(5) 0.0259(14) Uani d . 1 1 . .
    C C21 0.3801(6) 1.1449(6) 0.7074(5) 0.0211(12) Uani d . 1 1 . .
    H H21 0.4693 1.1688 0.7046 0.025 Uiso calc R 1 1 . .
    C C22 -0.0289(7) 1.0459(5) 0.7172(5) 0.0238(13) Uani d . 1 1 . .
    C C23 0.4874(7) 1.1543(6) 0.4272(5) 0.0263(14) Uani d . 1 1 . .
    C C24 0.6258(7) 1.1979(6) 0.3365(5) 0.0261(13) Uani d . 1 1 . .
    C C25 0.6156(7) 1.2202(6) 0.2338(5) 0.0245(13) Uani d . 1 1 . .
    H H25 0.5284 1.2121 0.2238 0.029 Uiso calc R 1 1 . .
    C C26 0.7390(7) 1.2549(6) 0.1470(6) 0.0292(14) Uani d . 1 1 . .
    H H26 0.7324 1.2708 0.0785 0.035 Uiso calc R 1 1 . .
    C C27 0.8703(7) 1.2411(7) 0.2579(5) 0.0287(14) Uani d . 1 1 . .
    H H27 0.9591 1.2431 0.2677 0.034 Uiso calc R 1 1 . .
    C C28 0.7498(7) 1.2132(6) 0.3449(5) 0.0276(14) Uani d . 1 1 . .
    H H28 0.7569 1.2049 0.4123 0.033 Uiso calc R 1 1 . .
    Ho Ho1 0.34584(3) 1.06199(3) 1.10929(2) 0.02108(10) Uani d . 1 1 . .
    N N2 0.2485(7) 0.4741(6) 1.4411(5) 0.0308(13) Uani d . 1 1 . .
    H H2 0.1916 0.4130 1.4757 0.037 Uiso calc R 1 1 . .
    N N3 0.8624(6) 1.2658(6) 0.1574(4) 0.0304(13) Uani d . 1 1 . .
    N N4 0.4619(6) 1.1984(5) 0.5160(4) 0.0255(11) Uani d . 1 1 . .
    H H4 0.5143 1.2571 0.5118 0.031 Uiso calc R 1 1 . .
    O O1 0.2805(5) 0.2273(4) 1.1729(4) 0.0288(10) Uani d . 1 1 . .
    O O2 0.2510(5) 0.3806(5) 1.0383(4) 0.0331(11) Uani d . 1 1 . .
    O O3 0.4852(5) 0.7904(4) 1.0006(4) 0.0266(10) Uani d . 1 1 . .
    O O4 0.3161(5) 0.8618(4) 1.1245(3) 0.0243(9) Uani d . 1 1 . .
    O O5 0.3783(5) 0.6113(5) 1.4626(4) 0.0315(11) Uani d . 1 1 . .
    O O6 0.2220(5) 1.1194(5) 0.9793(4) 0.0299(10) Uani d . 1 1 . .
    O O7 0.4297(5) 1.0367(4) 0.9108(4) 0.0260(10) Uani d . 1 1 . .
    O O8 -0.1050(5) 0.9720(4) 0.8033(4) 0.0262(10) Uani d . 1 1 . .
    O O9 -0.0714(5) 1.0863(5) 0.6377(4) 0.0326(11) Uani d . 1 1 . .
    O O10 0.4053(6) 1.0890(5) 0.4210(3) 0.0355(12) Uani d . 1 1 . .
    O O1W 0.3331(5) 0.9853(5) 1.2887(4) 0.0379(12) Uani d . 1 1 . .
    H H1X 0.2912 0.9176 1.3251 0.045 Uiso d R 1 1 . .
    H H1Y 0.3707 1.0249 1.3174 0.045 Uiso d R 1 1 . .
    O O2W 0.0736(6) 0.1475(5) 0.3881(5) 0.0429(13) Uani d . 1 1 . .
    H H2X 0.0917 0.1841 0.4287 0.052 Uiso d R 1 1 . .
    H H2Y 0.1332 0.0882 0.3796 0.052 Uiso d R 1 1 . .
    O O3W 0.9981(5) 0.3256(4) 0.5043(4) 0.0349(12) Uani d . 1 1 . .
    H H3X 0.9205 0.3620 0.4971 0.042 Uiso d R 1 1 . .
    H H3Y 0.9858 0.2911 0.5700 0.042 Uiso d R 1 1 . .
loop_
    _atom_site_aniso_label
    _atom_site_aniso_U_11
    _atom_site_aniso_U_22
    _atom_site_aniso_U_33
    _atom_site_aniso_U_12
    _atom_site_aniso_U_13
    _atom_site_aniso_U_23
    Ag1 0.0179(2) 0.0271(3) 0.0160(2) -0.00653(18) 0.00087(17) -0.00215(18)
    N1 0.015(2) 0.039(3) 0.021(3) -0.007(2) 0.006(2) -0.015(2)
    C1 0.024(3) 0.031(4) 0.027(3) -0.012(3) 0.002(3) -0.005(3)
    C2 0.030(3) 0.018(3) 0.022(3) 0.004(2) -0.006(3) -0.003(2)
    C3 0.044(4) 0.010(3) 0.034(4) -0.010(3) -0.008(3) -0.001(3)
    C4 0.030(3) 0.034(4) 0.014(3) -0.012(3) -0.006(3) 0.001(3)
    C5 0.016(3) 0.033(4) 0.034(4) -0.012(3) 0.002(3) -0.005(3)
    C6 0.035(4) 0.027(4) 0.017(3) -0.005(3) -0.003(3) -0.005(3)
    C7 0.024(3) 0.015(3) 0.036(4) 0.002(2) -0.003(3) 0.002(3)
    C8 0.020(3) 0.027(3) 0.018(3) -0.004(2) -0.002(2) -0.001(2)
    C9 0.030(3) 0.026(3) 0.030(3) -0.006(3) -0.012(3) -0.013(3)
    C10 0.026(3) 0.012(3) 0.026(3) -0.007(2) -0.007(3) -0.005(2)
    C11 0.030(3) 0.019(3) 0.025(3) -0.008(2) -0.004(3) -0.001(2)
    C12 0.037(4) 0.026(3) 0.020(3) -0.005(3) -0.007(3) -0.002(3)
    C13 0.033(4) 0.033(4) 0.023(3) -0.008(3) -0.010(3) -0.005(3)
    C14 0.023(3) 0.044(4) 0.023(3) -0.011(3) 0.002(3) -0.008(3)
    C15 0.031(4) 0.025(4) 0.024(3) -0.008(3) 0.004(3) 0.004(3)
    C16 0.039(4) 0.024(3) 0.020(3) 0.005(3) -0.012(3) 0.003(2)
    C17 0.016(3) 0.053(5) 0.018(3) -0.003(3) 0.002(2) -0.007(3)
    C18 0.014(3) 0.039(4) 0.026(3) -0.007(3) 0.003(2) -0.006(3)
    C19 0.045(4) 0.018(3) 0.027(3) -0.007(3) -0.018(3) -0.003(2)
    C20 0.020(3) 0.020(3) 0.032(3) 0.009(2) -0.004(3) -0.007(3)
    C21 0.018(3) 0.021(3) 0.029(3) -0.002(2) -0.013(2) -0.005(2)
    C22 0.020(3) 0.011(3) 0.034(3) -0.001(2) -0.001(3) -0.006(2)
    C23 0.031(3) 0.026(3) 0.020(3) -0.009(3) 0.000(3) -0.009(3)
    C24 0.029(3) 0.019(3) 0.028(3) 0.000(2) -0.003(3) -0.007(3)
    C25 0.023(3) 0.017(3) 0.032(3) 0.005(2) -0.009(3) -0.006(2)
    C26 0.026(3) 0.024(3) 0.028(3) -0.002(3) 0.000(3) -0.001(3)
    C27 0.020(3) 0.041(4) 0.024(3) -0.004(3) -0.003(3) -0.009(3)
    C28 0.032(4) 0.019(3) 0.024(3) -0.003(3) 0.001(3) -0.005(2)
    Ho1 0.01787(16) 0.02171(16) 0.01800(15) -0.00186(10) -0.00121(11)
                                                                    -0.00102(10)
    N2 0.037(3) 0.033(3) 0.024(3) -0.008(3) -0.003(2) -0.015(2)
    N3 0.030(3) 0.039(3) 0.016(3) -0.006(2) 0.001(2) -0.003(2)
    N4 0.029(3) 0.027(3) 0.014(2) -0.012(2) 0.001(2) 0.000(2)
    O1 0.030(2) 0.027(2) 0.020(2) 0.0043(19) -0.0004(19) -0.0024(18)
    O2 0.031(3) 0.046(3) 0.030(3) -0.003(2) -0.012(2) -0.018(2)
    O3 0.025(2) 0.021(2) 0.025(2) 0.0010(18) -0.0009(19) 0.0004(17)
    O4 0.021(2) 0.023(2) 0.020(2) -0.0115(18) 0.0050(17) -0.0019(17)
    O5 0.031(3) 0.034(3) 0.030(3) -0.010(2) -0.009(2) -0.007(2)
    O6 0.028(2) 0.045(3) 0.020(2) 0.010(2) -0.0083(19) -0.016(2)
    O7 0.020(2) 0.019(2) 0.029(2) 0.0000(17) 0.0020(18) -0.0033(18)
    O8 0.018(2) 0.030(2) 0.025(2) -0.0024(18) -0.0029(18) -0.0022(19)
    O9 0.033(3) 0.037(3) 0.018(2) -0.010(2) -0.0044(19) 0.0075(19)
    O10 0.044(3) 0.048(3) 0.014(2) -0.028(3) 0.004(2) -0.012(2)
    O1W 0.030(3) 0.054(3) 0.027(3) -0.002(2) -0.007(2) -0.007(2)
    O2W 0.046(3) 0.032(3) 0.044(3) -0.015(2) -0.016(3) 0.006(2)
    O3W 0.033(3) 0.029(3) 0.037(3) -0.010(2) -0.012(2) 0.006(2)
_geom_special_details
;
All e.s.d.'s (except the e.s.d. in the dihedral angle between two l.s. planes)
are estimated using the full covariance matrix. The cell e.s.d.'s are taken
into account individually in the estimation of e.s.d.'s in distances, angles
and torsion angles; correlations between e.s.d.'s in cell parameters are only
used when they are defined by crystal symmetry. An approximate (isotropic)
treatment of cell e.s.d.'s is used for estimating e.s.d.'s involving l.s.
planes.
;
loop_
    _geom_bond_atom_site_label_1
    _geom_bond_atom_site_label_2
    _geom_bond_site_symmetry_2
    _geom_bond_distance
    _geom_bond_publ_flag
    Ag1 N3 . 2.178(5) ?
    Ag1 N1 1_663 2.198(5) ?
    Ag1 O2 1_664 2.361(5) ?
    N1 C13 . 1.304(8) ?
    N1 C12 . 1.337(9) ?
    N1 Ag1 1_447 2.198(5) ?
    C1 O4 . 1.248(9) ?
    C1 O3 . 1.265(8) ?
    C1 C2 . 1.469(9) ?
    C2 C7 . 1.396(10) ?
    C2 C3 . 1.430(10) ?
    C3 C4 . 1.385(9) ?
    C3 H3 . 0.9300 ?
    C4 C5 . 1.360(10) ?
    C4 N2 . 1.425(8) ?
    C5 C6 . 1.373(10) ?
    C5 H5 . 0.9300 ?
    C6 C7 . 1.402(9) ?
    C6 C8 . 1.496(9) ?
    C7 H7 . 0.9300 ?
    C8 O2 . 1.201(8) ?
    C8 O1 . 1.347(8) ?
    C9 O5 . 1.190(7) ?
    C9 N2 . 1.342(8) ?
    C9 C10 . 1.5102(11) ?
    C10 C11 . 1.347(9) ?
    C10 C14 . 1.418(9) ?
    C11 C12 . 1.397(9) ?
    C11 H11 . 0.9300 ?
    C12 H12 . 0.9300 ?
    C13 C14 . 1.353(9) ?
    C13 H13 . 0.9300 ?
    C14 H14 . 0.9300 ?
    C15 O7 . 1.241(9) ?
    C15 O6 . 1.252(9) ?
    C15 C16 . 1.488(10) ?
    C15 Ho1 . 2.885(7) ?
    C16 C21 . 1.361(9) ?
    C16 C17 . 1.375(10) ?
    C17 C18 . 1.457(9) ?
    C17 H17 . 0.9300 ?
    C18 C19 . 1.342(9) ?
    C18 C22 . 1.473(9) ?
    C19 C20 . 1.393(10) ?
    C19 H19 . 0.9300 ?
    C20 C21 . 1.366(9) ?
    C20 N4 . 1.440(8) ?
    C21 H21 . 0.9300 ?
    C22 O9 . 1.249(8) ?
    C22 O8 . 1.285(8) ?
    C23 O10 . 1.187(8) ?
    C23 N4 . 1.381(8) ?
    C23 C24 . 1.524(9) ?
    C24 C28 . 1.295(10) ?
    C24 C25 . 1.398(9) ?
    C25 C26 . 1.389(9) ?
    C25 H25 . 0.9300 ?
    C26 N3 . 1.290(9) ?
    C26 H26 . 0.9300 ?
    C27 N3 . 1.357(9) ?
    C27 C28 . 1.364(9) ?
    C27 H27 . 0.9300 ?
    C28 H28 . 0.9300 ?
    Ho1 O1 1_565 2.225(5) ?
    Ho1 O4 . 2.256(4) ?
    Ho1 O8 2_577 2.291(4) ?
    Ho1 O3 2_677 2.313(4) ?
    Ho1 O7 2_677 2.333(4) ?
    Ho1 O1W . 2.337(5) ?
    Ho1 O6 . 2.391(4) ?
    Ho1 O7 . 2.660(5) ?
    N2 H2 . 0.8600 ?
    N4 H4 . 0.8600 ?
    O1 Ho1 1_545 2.225(5) ?
    O2 Ag1 1_446 2.361(5) ?
    O3 Ho1 2_677 2.313(4) ?
    O7 Ho1 2_677 2.333(4) ?
    O8 Ho1 2_577 2.291(4) ?
    O1W H1X . 0.8501 ?
    O1W H1Y . 0.8500 ?
    O2W H2X . 0.8500 ?
    O2W H2Y . 0.8500 ?
    O3W H3X . 0.8500 ?
    O3W H3Y . 0.8500 ?
loop_
    _geom_angle_atom_site_label_1
    _geom_angle_atom_site_label_2
    _geom_angle_atom_site_label_3
    _geom_angle_site_symmetry_1
    _geom_angle_site_symmetry_3
    _geom_angle
    _geom_angle_publ_flag
    N3 Ag1 N1 . 1_663 144.2(2) ?
    N3 Ag1 O2 . 1_664 115.2(2) ?
    N1 Ag1 O2 1_663 1_664 93.50(18) ?
    C13 N1 C12 . . 115.7(6) ?
    C13 N1 Ag1 . 1_447 125.4(4) ?
    C12 N1 Ag1 . 1_447 118.3(4) ?
    O4 C1 O3 . . 123.9(6) ?
    O4 C1 C2 . . 120.8(6) ?
    O3 C1 C2 . . 115.3(6) ?
    C7 C2 C3 . . 119.8(6) ?
    C7 C2 C1 . . 123.4(6) ?
    C3 C2 C1 . . 116.1(6) ?
    C4 C3 C2 . . 117.7(6) ?
    C4 C3 H3 . . 121.2 ?
    C2 C3 H3 . . 121.2 ?
    C5 C4 C3 . . 121.5(6) ?
    C5 C4 N2 . . 115.8(6) ?
    C3 C4 N2 . . 122.5(6) ?
    C4 C5 C6 . . 121.5(6) ?
    C4 C5 H5 . . 119.3 ?
    C6 C5 H5 . . 119.3 ?
    C5 C6 C7 . . 119.3(6) ?
    C5 C6 C8 . . 125.9(6) ?
    C7 C6 C8 . . 114.3(6) ?
    C2 C7 C6 . . 119.6(6) ?
    C2 C7 H7 . . 120.2 ?
    C6 C7 H7 . . 120.2 ?
    O2 C8 O1 . . 122.1(6) ?
    O2 C8 C6 . . 122.9(6) ?
    O1 C8 C6 . . 114.9(5) ?
    O5 C9 N2 . . 124.8(5) ?
    O5 C9 C10 . . 119.3(5) ?
    N2 C9 C10 . . 115.8(5) ?
    C11 C10 C14 . . 116.5(5) ?
    C11 C10 C9 . . 122.5(5) ?
    C14 C10 C9 . . 120.9(5) ?
    C10 C11 C12 . . 120.5(6) ?
    C10 C11 H11 . . 119.7 ?
    C12 C11 H11 . . 119.7 ?
    N1 C12 C11 . . 122.7(6) ?
    N1 C12 H12 . . 118.7 ?
    C11 C12 H12 . . 118.7 ?
    N1 C13 C14 . . 126.5(7) ?
    N1 C13 H13 . . 116.8 ?
    C14 C13 H13 . . 116.8 ?
    C13 C14 C10 . . 118.1(6) ?
    C13 C14 H14 . . 121.0 ?
    C10 C14 H14 . . 121.0 ?
    O7 C15 O6 . . 121.8(7) ?
    O7 C15 C16 . . 120.5(6) ?
    O6 C15 C16 . . 117.7(7) ?
    O7 C15 Ho1 . . 67.1(4) ?
    O6 C15 Ho1 . . 54.7(4) ?
    C16 C15 Ho1 . . 172.3(5) ?
    C21 C16 C17 . . 121.6(6) ?
    C21 C16 C15 . . 119.8(6) ?
    C17 C16 C15 . . 118.4(6) ?
    C16 C17 C18 . . 117.6(6) ?
    C16 C17 H17 . . 121.2 ?
    C18 C17 H17 . . 121.2 ?
    C19 C18 C17 . . 120.6(6) ?
    C19 C18 C22 . . 122.2(6) ?
    C17 C18 C22 . . 117.2(6) ?
    C18 C19 C20 . . 118.4(6) ?
    C18 C19 H19 . . 120.8 ?
    C20 C19 H19 . . 120.8 ?
    C21 C20 C19 . . 122.4(6) ?
    C21 C20 N4 . . 117.1(6) ?
    C19 C20 N4 . . 120.0(6) ?
    C16 C21 C20 . . 119.2(6) ?
    C16 C21 H21 . . 120.4 ?
    C20 C21 H21 . . 120.4 ?
    O9 C22 O8 . . 121.9(6) ?
    O9 C22 C18 . . 117.9(6) ?
    O8 C22 C18 . . 120.3(6) ?
    O10 C23 N4 . . 122.2(6) ?
    O10 C23 C24 . . 122.3(6) ?
    N4 C23 C24 . . 115.5(6) ?
    C28 C24 C25 . . 117.7(6) ?
    C28 C24 C23 . . 127.3(6) ?
    C25 C24 C23 . . 115.0(6) ?
    C26 C25 C24 . . 118.3(6) ?
    C26 C25 H25 . . 120.8 ?
    C24 C25 H25 . . 120.8 ?
    N3 C26 C25 . . 122.8(7) ?
    N3 C26 H26 . . 118.6 ?
    C25 C26 H26 . . 118.6 ?
    N3 C27 C28 . . 120.9(6) ?
    N3 C27 H27 . . 119.5 ?
    C28 C27 H27 . . 119.5 ?
    C24 C28 C27 . . 122.2(7) ?
    C24 C28 H28 . . 118.9 ?
    C27 C28 H28 . . 118.9 ?
    O1 Ho1 O4 1_565 . 149.70(16) ?
    O1 Ho1 O8 1_565 2_577 78.68(18) ?
    O4 Ho1 O8 . 2_577 75.05(16) ?
    O1 Ho1 O3 1_565 2_677 74.53(17) ?
    O4 Ho1 O3 . 2_677 135.51(16) ?
    O8 Ho1 O3 2_577 2_677 144.42(16) ?
    O1 Ho1 O7 1_565 2_677 124.68(18) ?
    O4 Ho1 O7 . 2_677 72.06(16) ?
    O8 Ho1 O7 2_577 2_677 141.58(16) ?
    O3 Ho1 O7 2_677 2_677 73.90(16) ?
    O1 Ho1 O1W 1_565 . 77.24(18) ?
    O4 Ho1 O1W . . 82.04(18) ?
    O8 Ho1 O1W 2_577 . 76.21(17) ?
    O3 Ho1 O1W 2_677 . 119.05(18) ?
    O7 Ho1 O1W 2_677 . 80.08(17) ?
    O1 Ho1 O6 1_565 . 96.32(17) ?
    O4 Ho1 O6 . . 89.69(17) ?
    O8 Ho1 O6 2_577 . 71.91(16) ?
    O3 Ho1 O6 2_677 . 88.12(17) ?
    O7 Ho1 O6 2_677 . 126.46(16) ?
    O1W Ho1 O6 . . 148.13(17) ?
    O1 Ho1 O7 1_565 . 131.53(15) ?
    O4 Ho1 O7 . . 73.93(14) ?
    O8 Ho1 O7 2_577 . 113.37(15) ?
    O3 Ho1 O7 2_677 . 70.57(16) ?
    O7 Ho1 O7 2_677 . 75.75(17) ?
    O1W Ho1 O7 . . 150.06(17) ?
    O6 Ho1 O7 . . 50.74(15) ?
    O1 Ho1 C15 1_565 . 115.62(19) ?
    O4 Ho1 C15 . . 80.58(18) ?
    O8 Ho1 C15 2_577 . 92.40(18) ?
    O3 Ho1 C15 2_677 . 78.82(18) ?
    O7 Ho1 C15 2_677 . 101.17(19) ?
    O1W Ho1 C15 . . 161.2(2) ?
    O6 Ho1 C15 . . 25.30(18) ?
    O7 Ho1 C15 . . 25.45(17) ?
    O1 Ho1 Ho1 1_565 2_677 141.56(12) ?
    O4 Ho1 Ho1 . 2_677 68.37(11) ?
    O8 Ho1 Ho1 2_577 2_677 136.93(12) ?
    O3 Ho1 Ho1 2_677 2_677 67.16(12) ?
    O7 Ho1 Ho1 2_677 2_677 40.79(12) ?
    O1W Ho1 Ho1 . 2_677 118.83(13) ?
    O6 Ho1 Ho1 . 2_677 85.69(11) ?
    O7 Ho1 Ho1 . 2_677 34.96(10) ?
    C15 Ho1 Ho1 . 2_677 60.39(15) ?
    C9 N2 C4 . . 125.9(6) ?
    C9 N2 H2 . . 117.1 ?
    C4 N2 H2 . . 117.1 ?
    C26 N3 C27 . . 117.8(6) ?
    C26 N3 Ag1 . . 118.9(5) ?
    C27 N3 Ag1 . . 123.2(5) ?
    C23 N4 C20 . . 122.8(6) ?
    C23 N4 H4 . . 118.6 ?
    C20 N4 H4 . . 118.6 ?
    C8 O1 Ho1 . 1_545 129.9(4) ?
    C8 O2 Ag1 . 1_446 123.1(5) ?
    C1 O3 Ho1 . 2_677 137.0(4) ?
    C1 O4 Ho1 . . 138.4(4) ?
    C15 O6 Ho1 . . 100.0(4) ?
    C15 O7 Ho1 . 2_677 167.9(5) ?
    C15 O7 Ho1 . . 87.5(4) ?
    Ho1 O7 Ho1 2_677 . 104.25(17) ?
    C22 O8 Ho1 . 2_577 136.1(4) ?
    Ho1 O1W H1X . . 120.0 ?
    Ho1 O1W H1Y . . 120.0 ?
    H1X O1W H1Y . . 120.0 ?
    H2X O2W H2Y . . 109.5 ?
    H3X O3W H3Y . . 109.5 ?
loop_
    _geom_torsion_atom_site_label_1
    _geom_torsion_atom_site_label_2
    _geom_torsion_atom_site_label_3
    _geom_torsion_atom_site_label_4
    _geom_torsion_site_symmetry_1
    _geom_torsion_site_symmetry_2
    _geom_torsion_site_symmetry_3
    _geom_torsion_site_symmetry_4
    _geom_torsion
    _geom_torsion_publ_flag
    O4 C1 C2 C7 . . . . 136.4(7) ?
    O3 C1 C2 C7 . . . . -43.4(9) ?
    O4 C1 C2 C3 . . . . -33.9(10) ?
    O3 C1 C2 C3 . . . . 146.3(7) ?
    C7 C2 C3 C4 . . . . 8.3(10) ?
    C1 C2 C3 C4 . . . . 179.0(6) ?
    C2 C3 C4 C5 . . . . -7.0(11) ?
    C2 C3 C4 N2 . . . . 177.8(6) ?
    C3 C4 C5 C6 . . . . 0.7(11) ?
    N2 C4 C5 C6 . . . . 176.2(6) ?
    C4 C5 C6 C7 . . . . 4.5(11) ?
    C4 C5 C6 C8 . . . . -167.2(7) ?
    C3 C2 C7 C6 . . . . -3.4(10) ?
    C1 C2 C7 C6 . . . . -173.4(6) ?
    C5 C6 C7 C2 . . . . -3.0(10) ?
    C8 C6 C7 C2 . . . . 169.6(6) ?
    C5 C6 C8 O2 . . . . 150.6(7) ?
    C7 C6 C8 O2 . . . . -21.4(10) ?
    C5 C6 C8 O1 . . . . -26.4(10) ?
    C7 C6 C8 O1 . . . . 161.5(6) ?
    O5 C9 C10 C11 . . . . -29.0(10) ?
    N2 C9 C10 C11 . . . . 147.1(6) ?
    O5 C9 C10 C14 . . . . 146.9(7) ?
    N2 C9 C10 C14 . . . . -37.0(9) ?
    C14 C10 C11 C12 . . . . 2.2(9) ?
    C9 C10 C11 C12 . . . . 178.3(6) ?
    C13 N1 C12 C11 . . . . 3.1(10) ?
    Ag1 N1 C12 C11 1_447 . . . 174.4(5) ?
    C10 C11 C12 N1 . . . . -3.1(11) ?
    C12 N1 C13 C14 . . . . -2.6(11) ?
    Ag1 N1 C13 C14 1_447 . . . -173.2(6) ?
    N1 C13 C14 C10 . . . . 2.0(12) ?
    C11 C10 C14 C13 . . . . -1.7(10) ?
    C9 C10 C14 C13 . . . . -177.8(6) ?
    O7 C15 C16 C21 . . . . -39.9(10) ?
    O6 C15 C16 C21 . . . . 137.0(7) ?
    O7 C15 C16 C17 . . . . 135.0(7) ?
    O6 C15 C16 C17 . . . . -48.2(10) ?
    C21 C16 C17 C18 . . . . -1.0(11) ?
    C15 C16 C17 C18 . . . . -175.7(6) ?
    C16 C17 C18 C19 . . . . -0.1(11) ?
    C16 C17 C18 C22 . . . . 178.2(6) ?
    C17 C18 C19 C20 . . . . 4.0(11) ?
    C22 C18 C19 C20 . . . . -174.3(6) ?
    C18 C19 C20 C21 . . . . -7.1(10) ?
    C18 C19 C20 N4 . . . . -178.6(6) ?
    C17 C16 C21 C20 . . . . -1.9(10) ?
    C15 C16 C21 C20 . . . . 172.8(6) ?
    C19 C20 C21 C16 . . . . 6.1(10) ?
    N4 C20 C21 C16 . . . . 177.8(6) ?
    C19 C18 C22 O9 . . . . -21.2(10) ?
    C17 C18 C22 O9 . . . . 160.5(6) ?
    C19 C18 C22 O8 . . . . 158.1(7) ?
    C17 C18 C22 O8 . . . . -20.2(10) ?
    O10 C23 C24 C28 . . . . -143.0(8) ?
    N4 C23 C24 C28 . . . . 38.7(10) ?
    O10 C23 C24 C25 . . . . 35.3(10) ?
    N4 C23 C24 C25 . . . . -143.1(6) ?
    C28 C24 C25 C26 . . . . 1.3(9) ?
    C23 C24 C25 C26 . . . . -177.1(6) ?
    C24 C25 C26 N3 . . . . 0.8(10) ?
    C25 C24 C28 C27 . . . . -4.9(10) ?
    C23 C24 C28 C27 . . . . 173.4(6) ?
    N3 C27 C28 C24 . . . . 6.5(11) ?
    O7 C15 Ho1 O1 . . . 1_565 134.7(4) ?
    O6 C15 Ho1 O1 . . . 1_565 -43.2(5) ?
    O7 C15 Ho1 O4 . . . . -72.3(4) ?
    O6 C15 Ho1 O4 . . . . 109.8(4) ?
    O7 C15 Ho1 O8 . . . 2_577 -146.7(4) ?
    O6 C15 Ho1 O8 . . . 2_577 35.4(4) ?
    O7 C15 Ho1 O3 . . . 2_677 68.1(4) ?
    O6 C15 Ho1 O3 . . . 2_677 -109.9(4) ?
    O7 C15 Ho1 O7 . . . 2_677 -2.8(5) ?
    O6 C15 Ho1 O7 . . . 2_677 179.2(4) ?
    O7 C15 Ho1 O1W . . . . -94.8(7) ?
    O6 C15 Ho1 O1W . . . . 87.2(7) ?
    O7 C15 Ho1 O6 . . . . 178.0(7) ?
    O6 C15 Ho1 O7 . . . . -178.0(7) ?
    O7 C15 Ho1 Ho1 . . . 2_677 -1.9(3) ?
    O6 C15 Ho1 Ho1 . . . 2_677 -179.8(5) ?
    C10 C9 N2 C4 . . . . 179.5(6) ?
    C5 C4 N2 C9 . . . . 153.6(7) ?
    C3 C4 N2 C9 . . . . -31.0(11) ?
    C25 C26 N3 C27 . . . . 0.6(11) ?
    C25 C26 N3 Ag1 . . . . 176.3(5) ?
    C28 C27 N3 C26 . . . . -4.1(11) ?
    C28 C27 N3 Ag1 . . . . -179.6(5) ?
    N1 Ag1 N3 C26 1_663 . . . 23.8(8) ?
    O2 Ag1 N3 C26 1_664 . . . 163.9(5) ?
    N1 Ag1 N3 C27 1_663 . . . -160.7(5) ?
    O2 Ag1 N3 C27 1_664 . . . -20.6(6) ?
    O10 C23 N4 C20 . . . . 12.9(11) ?
    C24 C23 N4 C20 . . . . -168.7(6) ?
    C21 C20 N4 C23 . . . . 144.5(7) ?
    C19 C20 N4 C23 . . . . -43.6(9) ?
    O2 C8 O1 Ho1 . . . 1_545 35.2(9) ?
    C6 C8 O1 Ho1 . . . 1_545 -147.7(5) ?
    O1 C8 O2 Ag1 . . . 1_446 47.6(8) ?
    C6 C8 O2 Ag1 . . . 1_446 -129.2(6) ?
    O4 C1 O3 Ho1 . . . 2_677 30.8(11) ?
    C2 C1 O3 Ho1 . . . 2_677 -149.4(5) ?
    O3 C1 O4 Ho1 . . . . -28.5(11) ?
    C2 C1 O4 Ho1 . . . . 151.7(5) ?
    O1 Ho1 O4 C1 1_565 . . . -159.5(6) ?
    O8 Ho1 O4 C1 2_577 . . . 169.8(7) ?
    O3 Ho1 O4 C1 2_677 . . . 11.4(8) ?
    O7 Ho1 O4 C1 2_677 . . . -30.3(7) ?
    O1W Ho1 O4 C1 . . . . -112.4(7) ?
    O6 Ho1 O4 C1 . . . . 98.5(7) ?
    O7 Ho1 O4 C1 . . . . 49.5(7) ?
    C15 Ho1 O4 C1 . . . . 74.7(7) ?
    Ho1 Ho1 O4 C1 2_677 . . . 13.0(6) ?
    O7 C15 O6 Ho1 . . . . -2.2(7) ?
    C16 C15 O6 Ho1 . . . . -179.0(5) ?
    O1 Ho1 O6 C15 1_565 . . . 141.6(4) ?
    O4 Ho1 O6 C15 . . . . -68.2(4) ?
    O8 Ho1 O6 C15 2_577 . . . -142.5(5) ?
    O3 Ho1 O6 C15 2_677 . . . 67.4(4) ?
    O7 Ho1 O6 C15 2_677 . . . -1.0(5) ?
    O1W Ho1 O6 C15 . . . . -142.5(4) ?
    O7 Ho1 O6 C15 . . . . 1.1(4) ?
    Ho1 Ho1 O6 C15 2_677 . . . 0.1(4) ?
    O6 C15 O7 Ho1 . . . 2_677 168.5(16) ?
    C16 C15 O7 Ho1 . . . 2_677 -15(2) ?
    Ho1 C15 O7 Ho1 . . . 2_677 167(2) ?
    O6 C15 O7 Ho1 . . . . 2.0(7) ?
    C16 C15 O7 Ho1 . . . . 178.7(6) ?
    O1 Ho1 O7 C15 1_565 . . . -58.9(4) ?
    O4 Ho1 O7 C15 . . . . 102.1(4) ?
    O8 Ho1 O7 C15 2_577 . . . 36.7(4) ?
    O3 Ho1 O7 C15 2_677 . . . -105.2(4) ?
    O7 Ho1 O7 C15 2_677 . . . 177.1(5) ?
    O1W Ho1 O7 C15 . . . . 140.0(4) ?
    O6 Ho1 O7 C15 . . . . -1.1(4) ?
    Ho1 Ho1 O7 C15 2_677 . . . 177.1(5) ?
    O1 Ho1 O7 Ho1 1_565 . . 2_677 124.0(2) ?
    O4 Ho1 O7 Ho1 . . . 2_677 -75.07(18) ?
    O8 Ho1 O7 Ho1 2_577 . . 2_677 -140.43(17) ?
    O3 Ho1 O7 Ho1 2_677 . . 2_677 77.65(18) ?
    O7 Ho1 O7 Ho1 2_677 . . 2_677 0.0 ?
    O1W Ho1 O7 Ho1 . . . 2_677 -37.1(4) ?
    O6 Ho1 O7 Ho1 . . . 2_677 -178.3(3) ?
    C15 Ho1 O7 Ho1 . . . 2_677 -177.1(5) ?
    O9 C22 O8 Ho1 . . . 2_577 -30.4(10) ?
    C18 C22 O8 Ho1 . . . 2_577 150.3(5) ?
loop_
    _geom_hbond_atom_site_label_D
    _geom_hbond_atom_site_label_H
    _geom_hbond_atom_site_label_A
    _geom_hbond_site_symmetry_A
    _geom_hbond_distance_DH
    _geom_hbond_distance_HA
    _geom_hbond_distance_DA
    _geom_hbond_angle_DHA
    N2 H2 O3W 1_456 0.86 2.11 2.878(9) 149
    N4 H4 O5 2_677 0.86 2.08 2.925(8) 168
    O1W H1X O9 2_577 0.85 2.05 2.562(7) 118
    O1W H1Y O10 1_556 0.85 1.90 2.717(7) 161
    O2W H2X O3W 1_455 0.85 2.11 2.799(8) 138
    O2W H2Y O1W 1_544 0.85 2.34 3.136(8) 156
    O2W H2Y O9 2_566 0.85 2.22 2.766(8) 122
    O3W H3X N2 2_667 0.85 2.49 3.187(9) 140
    O3W H3Y O9 1_645 0.85 2.30 2.821(7) 120
