# Supplementary material for: Poly[[aqua­[μ5-5-(isonicotinamido)­isophthalato][μ4-5-(isonicotinamido)­isophthalato]holmium(III)silver(I)] dihydrate]
Source: Acta Crystallogr Sect E Struct Rep Online. 2012 Jun 30;68(Pt 7):m1004–5. doi: 10.1107/S1600536812028620 (PMC3393244; doi:10.1107/S1600536812028620)
Supplement: Supplementary file 2 [file e-68-m1004-Isup2.hkl]

# 
# h,k,l, Fc-squared, Fo-squared, sigma(Fo-squared) and status flag 
# 
data_I
_shelx_title ' 1 in P-1' 
_shelx_refln_list_code          4 
_shelx_F_calc_maximum      286.57 
_exptl_crystal_F_000       872.00 
_reflns_d_resolution_high  0.8107 
 
loop_ 
 _symmetry_equiv_pos_as_xyz 
 'x, y, z' 
 '-x, -y, -z' 
 
_cell_length_a     9.8343 
_cell_length_b    11.3087 
_cell_length_c    13.7232 
_cell_angle_alpha  73.914 
_cell_angle_beta   70.671 
_cell_angle_gamma  83.965 
 
_shelx_F_squared_multiplier     1.000 
 
loop_ 
 _refln_index_h 
 _refln_index_k 
 _refln_index_l 
 _refln_F_squared_calc 
 _refln_F_squared_meas 
 _refln_F_squared_sigma 
 _refln_observed_status 
   1   0   0      858.34     1453.30    115.87 o 
   2   0   0     4011.50     3916.06    116.63 o 
   3   0   0    57699.87    56147.61    315.54 o 
   4   0   0     2686.93     2815.84     80.24 o 
   5   0   0     4003.02     4410.74     88.89 o 
   6   0   0     1356.88     1531.83     93.40 o 
   7   0   0     7213.77     6844.73     54.13 o 
   8   0   0        6.75      -16.13     32.25 o 
   9   0   0       85.70      137.14     59.81 o 
  10   0   0     5174.84     5516.26    261.42 o 
  -9   1   0     5403.48     5124.78     63.38 o 
  -8   1   0       11.10      -20.57     52.08 o 
  -7   1   0      206.33      143.34     44.70 o 
  -6   1   0    13734.07    12743.01    718.22 o 
  -5   1   0     2579.45     2602.00     74.90 o 
  -4   1   0     1058.33     1162.15     54.42 o 
  -3   1   0     6904.39     6666.67     80.37 o 
  -2   1   0     1805.83     2168.99    148.60 o 
  -1   1   0      208.26      164.12     88.64 o 
   1   1   0    36354.86    35317.83     80.28 o 
   2   1   0      567.66      657.86     70.17 o 
   3   1   0       41.29      183.01    118.75 o 
   4   1   0    40634.25    39798.63    238.72 o 
   5   1   0     3777.29     3848.18     58.21 o 
   6   1   0      822.17      832.53     75.63 o 
   7   1   0    11286.98    12086.19    310.15 o 
   8   1   0      150.13       99.48     40.85 o 
   9   1   0     1858.46     1822.56     96.22 o 
  10   1   0     1233.58     1367.28     71.45 o 
 -10   2   0        5.37       -6.36    222.61 o 
  -9   2   0     7035.46     6408.29    195.14 o 
  -8   2   0     3954.38     3892.08     49.66 o 
  -7   2   0      572.04      504.34     65.06 o 
  -6   2   0     2939.97     2612.77    182.83 o 
  -5   2   0    21498.07    20312.67    101.89 o 
  -4   2   0    10863.65    10586.33    361.96 o 
  -3   2   0     8760.38     8624.69     68.15 o 
  -2   2   0    64617.24    62368.73     85.59 o 
  -1   2   0        0.55       -0.81      1.61 o 
   0   2   0     3899.13     4266.94    145.85 o 
   1   2   0    25246.73    24917.71    108.60 o 
   2   2   0      593.02      556.52    169.00 o 
   3   2   0     3284.20     3616.54     89.20 o 
   4   2   0     2821.22     2730.39     31.49 o 
   5   2   0    10393.79    11079.64    415.23 o 
   6   2   0     1808.16     1747.32     29.73 o 
   7   2   0      351.08      352.69     37.08 o 
   8   2   0     5994.24     5881.15     81.04 o 
   9   2   0     2588.51     2776.02     96.98 o 
  10   2   0      286.61      354.80    214.17 o 
  11   2   0     1892.26     1937.00    136.07 o 
 -10   3   0      670.48      821.73    151.44 o 
  -9   3   0     1215.38     1133.74    157.86 o 
  -8   3   0     6941.43     7051.02    139.81 o 
  -7   3   0     1548.13     1742.38     98.54 o 
  -6   3   0      241.49      190.99     54.41 o 
  -5   3   0     5739.05     5587.93    135.79 o 
  -4   3   0      269.54      211.56     79.90 o 
  -3   3   0     7449.62     7159.87    116.43 o 
  -2   3   0       71.77      193.29    132.56 o 
  -1   3   0    82124.96    79505.26    146.13 o 
   0   3   0     2546.02     2672.59    256.39 o 
   1   3   0     8433.25     8455.97    129.15 o 
   2   3   0    24619.58    24191.63     84.59 o 
   3   3   0     7396.05     7243.90     43.44 o 
   4   3   0     2100.19     2322.37    222.34 o 
   5   3   0    10068.54     9559.53     87.07 o 
   6   3   0      700.22      649.05     41.71 o 
   7   3   0       77.88       36.46     15.63 o 
   8   3   0     1182.84     1122.36     25.53 o 
   9   3   0     1541.74     1398.97     23.34 o 
  10   3   0     4226.47     3997.45     17.55 o 
  11   3   0      144.72      277.27    145.09 o 
 -10   4   0       78.73      105.95     38.00 o 
  -9   4   0     1378.54     1706.23    114.68 o 
  -8   4   0      905.63      909.73    109.03 o 
  -7   4   0     4170.16     3963.38    157.85 o 
  -6   4   0     4677.17     5006.34    145.69 o 
  -5   4   0     3512.13     3356.36    103.38 o 
  -4   4   0     7991.87     7367.13     44.08 o 
  -3   4   0     5180.11     4796.05     93.75 o 
  -2   4   0     6710.32     6581.41    250.04 o 
   0   4   0      375.48      321.77     27.90 o 
   2   4   0     7917.54     7863.07    240.50 o 
   3   4   0    10847.18    10970.00    441.97 o 
   4   4   0     6518.78     6006.33     58.01 o 
   5   4   0     1950.01     1704.08     50.79 o 
   6   4   0     6082.85     6238.10     96.18 o 
   7   4   0     1459.89     1500.60    193.67 o 
   8   4   0     1099.08     1534.09    163.69 o 
   9   4   0     1769.37     1824.27     94.61 o 
  10   4   0      494.53      407.84     18.03 o 
 -10   5   0     2406.42     2609.77     73.07 o 
  -9   5   0      203.05      270.15    115.01 o 
  -8   5   0      564.90      640.09     81.45 o 
  -7   5   0     2460.69     2230.09     70.20 o 
  -6   5   0      164.69      210.18     75.90 o 
  -5   5   0     7685.26     7625.87    248.71 o 
  -4   5   0     1265.31     1265.65     26.28 o 
  -3   5   0     3697.01     3855.97    124.12 o 
  -2   5   0    12559.27    14865.72    260.95 o 
   0   5   0     5184.30     5403.15    259.34 o 
   2   5   0     8665.27     8739.12    505.58 o 
   3   5   0     4425.37     4002.98     72.35 o 
   4   5   0     2267.61     2192.87     31.95 o 
   5   5   0     7476.63     7497.65    174.90 o 
   6   5   0       52.64       95.52     56.74 o 
   7   5   0      152.23       75.06    112.35 o 
   8   5   0     9286.31     8917.04     45.74 o 
   9   5   0       16.56      149.93    233.53 o 
  10   5   0      282.05      334.30    138.92 o 
 -10   6   0      545.98      404.61     38.81 o 
  -9   6   0      581.70      606.92     43.08 o 
  -8   6   0     3675.41     3588.66     91.38 o 
  -7   6   0      273.40      404.04    263.32 o 
  -6   6   0     4301.60     4328.05     87.39 o 
  -5   6   0     3883.75     4390.01    223.75 o 
  -4   6   0     4043.26     4073.74    141.10 o 
  -3   6   0     1149.60     1047.87     15.66 o 
  -2   6   0       20.12       11.77    206.48 o 
  -1   6   0     4458.39     4596.97    259.34 o 
   0   6   0     1971.89     2022.11    207.53 o 
   1   6   0     1318.59     1214.79     65.09 o 
   2   6   0    15149.63    15655.31    144.85 o 
   3   6   0       61.07      211.34    122.57 o 
   4   6   0     4180.54     4118.11    166.77 o 
   5   6   0     9342.71     8964.32     48.29 o 
   6   6   0      239.44      216.73    135.22 o 
   7   6   0       28.36      -26.76    247.66 o 
   8   6   0      380.47      413.44    187.60 o 
   9   6   0     1764.60     1887.66     71.45 o 
  10   6   0        7.14      216.07    249.47 o 
  -9   7   0      172.71      315.23    250.80 o 
  -8   7   0      924.39      955.93    184.09 o 
  -7   7   0     2158.28     2343.22     81.32 o 
  -6   7   0      219.06      147.74     15.66 o 
  -5   7   0      154.53       77.15     47.54 o 
  -4   7   0     7181.53     6807.06     40.42 o 
  -3   7   0       23.20       45.74     99.07 o 
  -2   7   0     1252.70     1304.55     72.02 o 
  -1   7   0    13115.38    14360.15    231.72 o 
   0   7   0     5154.88     4685.31     33.50 o 
   1   7   0     1397.27     1658.12     92.99 o 
   2   7   0     2128.34     2314.47     88.77 o 
   3   7   0    12158.58    11913.00    110.03 o 
   4   7   0        7.11       47.95     39.18 o 
   5   7   0       41.16       75.82     42.51 o 
   6   7   0     6739.46     6721.66     99.92 o 
   7   7   0       63.01       53.61     41.47 o 
   8   7   0      258.78      195.47    179.63 o 
   9   7   0     2931.78     3063.82    177.45 o 
  -9   8   0       34.56       73.35    128.10 o 
  -8   8   0       48.05        2.75    189.69 o 
  -7   8   0     2340.28     2372.45    101.53 o 
  -6   8   0      857.77      728.47    211.23 o 
  -5   8   0       19.62       -3.70      7.40 o 
  -4   8   0     1419.95     2025.91    206.20 o 
  -3   8   0     2161.31     2429.38    124.12 o 
  -2   8   0     1337.97     1416.33    215.50 o 
  -1   8   0       23.86      161.88    161.50 o 
   0   8   0     8971.62     9062.79    247.66 o 
   1   8   0       50.28      114.15     91.66 o 
   2   8   0     2028.15     2059.04     45.65 o 
   3   8   0    14167.46    14582.19    210.18 o 
   4   8   0      656.79      577.57     50.81 o 
   5   8   0        2.34      -16.32     32.64 o 
   6   8   0     3237.62     3185.47    210.66 o 
   7   8   0     3777.14     3948.11    189.21 o 
   8   8   0      637.06      688.43    147.46 o 
   9   8   0      119.55      234.57    253.74 o 
  -8   9   0       71.00       98.02     89.58 o 
  -7   9   0       31.41       27.52    141.10 o 
  -6   9   0     3152.58     3410.08    140.25 o 
  -5   9   0       86.80      116.72     84.74 o 
  -4   9   0       17.24      -16.61     33.21 o 
  -3   9   0     4559.96     4318.94     38.24 o 
  -2   9   0      464.48      522.85    221.85 o 
  -1   9   0        3.71      -37.48    204.87 o 
   0   9   0     1548.47     1614.84    234.38 o 
   1   9   0     4495.54     4461.18     82.36 o 
   2   9   0      147.69      158.71    121.63 o 
   3   9   0      165.01      102.10    250.51 o 
   4   9   0    11079.86    12608.47    230.11 o 
   5   9   0       88.17       87.30     27.33 o 
   6   9   0      693.41      783.70     44.88 o 
   7   9   0     5305.32     5331.80    186.74 o 
   8   9   0       51.08       19.26     32.64 o 
  -7  10   0      139.02      145.28    223.75 o 
  -6  10   0     1690.75     1644.64    201.17 o 
  -5  10   0     2659.00     3115.82    174.79 o 
  -4  10   0     1115.76     1122.17    104.19 o 
  -3  10   0      783.76     1042.18    144.52 o 
  -2  10   0     6517.44     6550.76    230.11 o 
  -1  10   0      484.77      459.93     75.44 o 
   0  10   0      381.40      499.31     53.71 o 
   2  10   0      209.52      206.67     62.44 o 
   4  10   0     1648.39     1566.36    261.42 o 
   5  10   0     2217.59     2438.21    106.56 o 
   6  10   0     1442.96     1538.65     37.96 o 
   7  10   0      268.89      631.59    227.45 o 
  -6  11   0      155.67      118.71     30.84 o 
  -5  11   0     2279.35     2188.17    133.89 o 
  -4  11   0      378.25      504.25    162.36 o 
  -3  11   0     1199.83     1200.55    197.66 o 
  -2  11   0     1997.03     2215.79    189.40 o 
  -1  11   0     1833.89     1673.39     60.54 o 
   0  11   0     2949.16     3124.55    166.34 o 
   3  11   0     1095.11     1081.56      3.23 o 
   4  11   0      443.68      432.13    192.63 o 
   5  11   0     4225.41     3770.57    150.88 o 
   6  11   0       15.36      -27.23    162.07 o 
  -4  12   0     2104.47     2248.90     70.69 o 
  -3  12   0      821.02      846.14    192.34 o 
  -2  12   0      504.41      503.77     23.34 o 
  -1  12   0     1474.20     1364.24     22.87 o 
   1  12   0     2659.07     2632.26    121.18 o 
   3  12   0      598.88      609.96     79.42 o 
   4  12   0     2310.93     2110.36      2.66 o 
   5  12   0      629.13     1148.65    204.58 o 
  -2  13   0     1231.34     1927.70    248.14 o 
   1 -13   1        4.11       33.97     60.35 o 
  -4 -12   1     1988.54     2525.32    234.85 o 
  -3 -12   1        4.15       22.87     24.20 o 
  -2 -12   1      509.32      450.07      7.97 o 
   1 -12   1      167.73      356.60    232.77 o 
   2 -12   1      263.32      402.43     98.59 o 
   3 -12   1     2261.74     2378.14    205.91 o 
   4 -12   1      268.64      308.49     61.39 o 
  -6 -11   1      530.24      506.15     96.41 o 
  -5 -11   1      420.19      406.32    208.00 o 
  -4 -11   1       63.09       42.04     33.78 o 
  -3 -11   1     3449.38     3522.81    195.57 o 
  -2 -11   1     1159.17      998.34    160.74 o 
   0 -11   1     4512.74     4521.91    138.92 o 
   1 -11   1       16.56       -0.47      0.95 o 
   2 -11   1      924.62     1171.42     69.84 o 
   3 -11   1     1531.96     2001.81    205.63 o 
   4 -11   1      536.12      620.77    249.18 o 
   5 -11   1     1726.55     2033.50    146.70 o 
   6 -11   1      525.27      596.29    129.43 o 
  -7 -10   1       88.37      262.28    211.51 o 
  -6 -10   1     2775.07     2951.95    105.99 o 
  -5 -10   1     1345.11     1237.66     93.75 o 
  -4 -10   1     1094.64     1296.11     47.07 o 
  -3 -10   1     2117.70     2380.04    265.12 o 
  -2 -10   1      731.40      859.90    163.12 o 
  -1 -10   1     3570.16     3696.65    127.25 o 
   0 -10   1      585.18      955.07    248.42 o 
   1 -10   1     5078.05     5153.12     79.42 o 
   2 -10   1     2790.52     2902.89    127.53 o 
   3 -10   1      952.59     1225.79     90.91 o 
   4 -10   1     3157.70     3223.71    196.61 o 
   5 -10   1      178.38      163.88    259.62 o 
   6 -10   1      785.43      734.26     12.24 o 
   7 -10   1      818.76     1183.00    210.18 o 
  -8  -9   1      567.58      549.13     82.65 o 
  -7  -9   1     2138.56     2225.28     47.26 o 
  -6  -9   1      427.21      376.15      6.07 o 
  -5  -9   1      528.39      475.97     29.80 o 
  -4  -9   1     5110.21     4971.78    123.55 o 
  -3  -9   1     1834.38     2136.74    213.88 o 
  -2  -9   1     4481.78     4512.06     37.00 o 
  -1  -9   1     2813.55     3083.56    137.12 o 
   0  -9   1     2257.41     2334.78    122.98 o 
   2  -9   1       38.34      -12.72    130.47 o 
   3  -9   1     6636.60     6678.29    177.45 o 
   4  -9   1      149.06      605.02    160.18 o 
   5  -9   1     1237.13     1293.55     39.28 o 
   6  -9   1     4146.35     4295.78    146.89 o 
   7  -9   1      290.59      199.08     75.44 o 
   8  -9   1      315.87      464.58    206.20 o 
  -8  -8   1     1899.48     2095.09    119.28 o 
  -7  -8   1     1631.98     2148.51    176.69 o 
  -6  -8   1     4146.31     3965.47     82.36 o 
  -5  -8   1      298.41      210.85     48.58 o 
  -4  -8   1      336.88      423.31    149.83 o 
  -3  -8   1    12309.90    12094.35     20.97 o 
  -2  -8   1      542.97      892.16    223.18 o 
  -1  -8   1      441.05      370.74    148.79 o 
   0  -8   1     7940.99     7568.84    181.24 o 
   1  -8   1     2086.35     1854.35    203.54 o 
   2  -8   1     2292.56     2451.40    225.84 o 
   3  -8   1     2192.82     2749.92    243.39 o 
   4  -8   1     1834.08     2306.12    246.81 o 
   5  -8   1     1081.79      922.90     14.61 o 
   6  -8   1        6.20      -14.90     80.28 o 
   7  -8   1     3794.66     3641.80    113.68 o 
   8  -8   1      141.27      103.72     71.17 o 
   9  -8   1      608.14      557.29     73.35 o 
  -9  -7   1     2219.23     2622.68    254.50 o 
  -8  -7   1      123.82       93.09     78.38 o 
  -7  -7   1      966.84     1011.53      8.26 o 
  -6  -7   1     8797.97     8448.00    107.04 o 
  -5  -7   1      392.87      521.04    116.62 o 
  -4  -7   1     1924.99     1962.90     74.96 o 
  -3  -7   1     4113.31     3981.22    215.67 o 
  -2  -7   1     5154.35     4941.30    116.77 o 
  -1  -7   1       12.36       15.66    140.25 o 
   0  -7   1      153.57      287.14    226.88 o 
   1  -7   1    13817.60    15298.90    264.65 o 
   2  -7   1      219.66      269.87     13.00 o 
   3  -7   1      797.43     1088.68    245.48 o 
   4  -7   1     7844.29     7632.61    169.00 o 
   5  -7   1      340.62      380.61     70.69 o 
   6  -7   1       99.67       95.93     61.11 o 
   7  -7   1     2430.18     2093.19      5.88 o 
   8  -7   1     1027.07     1624.71    210.66 o 
   9  -7   1       28.90      -11.77     89.58 o 
  -9  -6   1     1446.19     1863.65    175.93 o 
  -8  -6   1     2504.87     2776.49    103.90 o 
  -7  -6   1      111.29      221.09    197.66 o 
  -6  -6   1     2251.74     2491.92    106.56 o 
  -5  -6   1    10569.43    11241.95    117.66 o 
  -4  -6   1      155.55      117.74     57.02 o 
  -3  -6   1      647.04      752.15     46.42 o 
  -2  -6   1    19580.71    18841.59    153.77 o 
  -1  -6   1     2128.53     2240.74    168.72 o 
   0  -6   1       87.90       48.68     93.28 o 
   1  -6   1     8064.29     8962.21    162.36 o 
   3  -6   1       30.34        3.13    109.22 o 
   4  -6   1      282.62      241.21     92.71 o 
   5  -6   1     8965.73     8414.88    181.72 o 
   6  -6   1       72.80      105.61    208.85 o 
   7  -6   1      121.82      155.72    177.26 o 
   8  -6   1     4783.60     5102.83    205.34 o 
   9  -6   1        6.49      102.67    107.32 o 
  10  -6   1       29.28      175.17    226.88 o 
 -10  -5   1      206.92      179.15     22.30 o 
  -9  -5   1      298.29      266.83    177.26 o 
  -8  -5   1     9477.85     8907.27    152.01 o 
  -7  -5   1      280.04      249.09     68.32 o 
  -6  -5   1        0.37      -47.02     94.04 o 
  -5  -5   1     4128.82     4330.23    122.93 o 
  -4  -5   1     6221.97     6241.66     72.59 o 
  -3  -5   1     1935.30     1802.79     53.98 o 
  -2  -5   1      290.44      246.52     36.86 o 
  -1  -5   1    17137.07    17476.06     78.38 o 
   0  -5   1      122.32       99.45     33.21 o 
   1  -5   1      560.88      725.44    175.64 o 
   2  -5   1    24617.88    24794.77    218.44 o 
   3  -5   1     1987.76     2018.03     18.88 o 
   4  -5   1      109.76       76.77    159.13 o 
   5  -5   1     6596.62     6075.22     79.61 o 
   6  -5   1     2860.28     2864.75    117.12 o 
   7  -5   1     1430.96     1871.81    232.29 o 
   8  -5   1      316.56      259.84      8.54 o 
   9  -5   1     2877.56     2904.13     64.62 o 
  10  -5   1      491.63      483.58     40.15 o 
 -10  -4   1     1088.23      998.25     63.77 o 
  -9  -4   1      355.83      373.01     72.31 o 
  -8  -4   1     1325.94     1167.91     37.77 o 
  -7  -4   1    15227.67    15737.39    153.82 o 
  -6  -4   1      610.98      638.04    204.58 o 
  -5  -4   1       17.63       11.64     36.29 o 
  -4  -4   1    29868.54    29244.53    334.33 o 
  -3  -4   1     1384.57     1333.73     73.84 o 
  -2  -4   1     6353.68     6477.08     57.13 o 
  -1  -4   1    21577.64    21712.07    138.16 o 
   0  -4   1     3685.27     3909.20     77.81 o 
   1  -4   1     5857.99     6093.20    142.15 o 
   2  -4   1       68.94      122.60    137.59 o 
   3  -4   1    17038.38    16626.23    227.64 o 
   4  -4   1      375.57      371.77    163.28 o 
   5  -4   1       69.34      210.01     95.70 o 
   6  -4   1     9540.23     9125.60    121.23 o 
   7  -4   1      161.07      165.21    164.21 o 
   8  -4   1      688.90     1084.04    158.85 o 
   9  -4   1     2769.84     2656.34     82.64 o 
  10  -4   1      374.23      367.84     33.50 o 
  11  -4   1      781.48      845.00    141.39 o 
 -10  -3   1     4497.45     4392.10    123.83 o 
  -9  -3   1       32.54      -27.76     55.51 o 
  -8  -3   1       15.57      -35.49    262.75 o 
  -7  -3   1     6573.85     6559.21     83.41 o 
  -6  -3   1     3011.81     3227.98     53.68 o 
  -5  -3   1     1616.09     1799.99     88.52 o 
  -4  -3   1      389.44      579.85    140.39 o 
  -3  -3   1    10255.40    10356.04    528.70 o 
  -2  -3   1     3130.99     3305.90     85.45 o 
  -1  -3   1     2274.20     2729.05    135.50 o 
   0  -3   1     8187.06     8256.04    246.05 o 
   1  -3   1      362.49      513.74    233.05 o 
   2  -3   1      449.28      404.91    160.51 o 
   3  -3   1     6363.94     6035.64     37.53 o 
   4  -3   1     1746.01     1686.78     97.21 o 
   5  -3   1     2630.94     2649.54    160.03 o 
   6  -3   1       40.71       65.53     93.43 o 
   7  -3   1     5030.71     4688.57     56.20 o 
   8  -3   1     3209.76     3513.38    135.39 o 
   9  -3   1      201.03      218.74     87.34 o 
  10  -3   1     3007.31     3364.41    104.09 o 
  11  -3   1      201.44      144.23    154.67 o 
 -11  -2   1     1956.73     2149.17    265.41 o 
 -10  -2   1     1096.38     1602.41    121.93 o 
  -9  -2   1     8980.38     8340.96     29.23 o 
  -8  -2   1     2810.77     2888.84     59.02 o 
  -7  -2   1     1426.15     1392.14     95.08 o 
  -6  -2   1    11750.27    11275.53     90.43 o 
  -5  -2   1     1334.57     1520.30    125.48 o 
  -4  -2   1     4698.37     4937.93     90.89 o 
  -3  -2   1    15906.00    16029.11    339.69 o 
  -2  -2   1      159.81      244.57    136.93 o 
  -1  -2   1     2886.53     2948.10     57.22 o 
   0  -2   1      488.87      541.82    115.29 o 
   1  -2   1    31063.19    31207.03    160.98 o 
   2  -2   1      780.34      808.55     67.53 o 
   3  -2   1       65.51       59.42     68.58 o 
   4  -2   1    24149.58    22753.56    484.27 o 
   5  -2   1      553.24      599.51     54.57 o 
   6  -2   1     3322.80     3013.86     49.71 o 
   7  -2   1     4465.03     4294.48     54.21 o 
   8  -2   1      116.25       51.83    115.96 o 
   9  -2   1     3805.56     3875.09    128.24 o 
  10  -2   1      500.32      501.88     18.31 o 
  11  -2   1      713.49      846.33    256.68 o 
 -11  -1   1      263.62      211.99    154.67 o 
 -10  -1   1      539.97      569.06    241.21 o 
  -9  -1   1     1723.73     1812.03     41.94 o 
  -8  -1   1     1524.47     1964.23    254.78 o 
  -7  -1   1     1582.87     1511.55    134.43 o 
  -6  -1   1      720.19      705.79     38.36 o 
  -5  -1   1     8915.07     8750.18    195.81 o 
  -4  -1   1     5686.02     5681.69    241.69 o 
  -3  -1   1     9183.67     9099.75    222.76 o 
  -2  -1   1    20092.89    19741.41    176.39 o 
  -1  -1   1    12772.22    14211.64    197.94 o 
   0  -1   1    13220.53    13889.10    387.11 o 
   1  -1   1     5794.82     6155.30    126.21 o 
   2  -1   1     4012.60     4108.89     69.75 o 
   3  -1   1     2306.40     2310.70     97.58 o 
   4  -1   1      177.46      316.62    117.10 o 
   5  -1   1     4247.20     4522.92    110.15 o 
   6  -1   1     8283.75     8523.70     94.16 o 
   7  -1   1      266.94      213.50     17.07 o 
   8  -1   1     6825.49     6215.14    217.71 o 
   9  -1   1     1850.44     2227.14     93.25 o 
  10  -1   1     1289.19     1488.64    124.88 o 
 -10   0   1     4381.67     4219.11    206.48 o 
  -9   0   1      109.00      248.23    256.39 o 
  -8   0   1     3962.00     4165.53     82.17 o 
  -7   0   1      270.41      283.10     49.17 o 
  -6   0   1     4864.24     4796.80    156.96 o 
  -5   0   1     5197.86     4842.42     90.02 o 
  -4   0   1     4001.12     4075.98     91.44 o 
  -3   0   1    12943.45    12727.79    183.50 o 
  -2   0   1    17400.80    16988.62    181.54 o 
  -1   0   1     3836.24     3917.82     58.09 o 
   1   0   1     2781.48     2624.39    274.71 o 
   2   0   1    11425.85    10887.90   1240.08 o 
   3   0   1    11661.94    10814.74   1062.49 o 
   4   0   1    21440.51    21021.20    739.01 o 
   5   0   1      367.86      281.46     99.41 o 
   6   0   1      337.73      264.18     65.96 o 
   7   0   1    12946.69    12410.60    460.25 o 
   8   0   1      137.70       50.33     67.64 o 
   9   0   1       15.71      -44.18     96.83 o 
  10   0   1     4873.06     4822.52    205.63 o 
  -9   1   1     6355.76     6150.14     59.56 o 
  -8   1   1      914.35     1115.14    126.21 o 
  -7   1   1     1210.24     1199.82     41.57 o 
  -6   1   1    18344.13    18438.33    622.67 o 
  -5   1   1      110.19       41.67     50.26 o 
  -4   1   1    10809.05    10487.07     88.05 o 
  -3   1   1    16728.56    17284.06    157.82 o 
  -2   1   1     2543.37     2827.09    107.13 o 
  -1   1   1      686.36     1091.71    250.51 o 
   0   1   1     1796.62     2035.78    243.68 o 
   1   1   1    30358.66    30593.24    117.47 o 
   2   1   1     4980.94     5255.89    146.89 o 
   3   1   1      343.16      349.84     69.32 o 
   4   1   1    39354.68    38579.23    323.48 o 
   5   1   1      112.32       57.90     90.07 o 
   6   1   1     1131.69     1508.88    122.96 o 
   7   1   1     5652.49     5261.29     57.79 o 
   8   1   1     1640.67     1747.63    216.59 o 
   9   1   1      209.97      192.74     27.16 o 
  10   1   1      598.04      682.17    214.45 o 
  -9   2   1     4191.00     4275.67     89.82 o 
  -8   2   1     4764.05     4668.06     99.36 o 
  -7   2   1      616.57      593.40     31.29 o 
  -6   2   1     1528.36     1862.28    132.39 o 
  -5   2   1    17866.32    18078.05    131.67 o 
  -4   2   1      110.79      113.95     93.76 o 
  -3   2   1     1324.30     1500.27     82.57 o 
  -2   2   1    25761.36    25491.28    114.44 o 
  -1   2   1      693.83      728.57    172.13 o 
   0   2   1     3751.70     4134.94    130.47 o 
   1   2   1    22333.13    22408.94    117.95 o 
   2   2   1     6696.32     6657.70    254.31 o 
   3   2   1       25.24       23.63    111.17 o 
   4   2   1     1968.74     2025.70    135.90 o 
   5   2   1    24708.42    24028.11    587.65 o 
   6   2   1      503.68      413.74     60.22 o 
   7   2   1      394.85      464.18    147.50 o 
   8   2   1     9006.13     8670.85     44.14 o 
   9   2   1       23.75       12.73    128.05 o 
  10   2   1       15.41      -13.95     27.90 o 
  11   2   1     3506.28     3973.63    262.47 o 
 -10   3   1      238.90      252.60    150.40 o 
  -9   3   1        3.12      -19.38     73.15 o 
  -8   3   1     7006.16     6570.56     81.21 o 
  -7   3   1      133.71       95.67     25.30 o 
  -6   3   1     1159.25     1225.26    116.41 o 
  -5   3   1    14362.86    14493.02    218.30 o 
  -4   3   1     4984.34     4762.39     41.32 o 
  -3   3   1      268.53      266.17    178.01 o 
  -2   3   1    12624.49    12668.44     36.44 o 
  -1   3   1    66743.66    63170.73    112.16 o 
   0   3   1    55153.06    53598.47     97.74 o 
   1   3   1     2636.87     2915.51    123.26 o 
   2   3   1    27207.80    27200.21     95.06 o 
   3   3   1        9.06       53.64     70.98 o 
   4   3   1      414.75      380.10     30.69 o 
   5   3   1     5636.46     5262.40     44.14 o 
   6   3   1     7097.93     6608.72    222.99 o 
   7   3   1      281.17      249.55     22.25 o 
   8   3   1     2871.01     2758.70     53.09 o 
   9   3   1     6958.58     6616.52     23.15 o 
  10   3   1     1644.67     1630.69     61.11 o 
  11   3   1       12.26       -9.58     70.69 o 
 -10   4   1     1355.76     1874.09    234.85 o 
  -9   4   1        2.66      -34.00     87.60 o 
  -8   4   1     1458.76     1243.12     71.63 o 
  -7   4   1     9682.98     9029.26    144.76 o 
  -6   4   1      834.99      883.13     53.40 o 
  -5   4   1       74.98      100.33    158.07 o 
  -4   4   1    14776.01    16144.28    229.82 o 
  -3   4   1      718.45      631.97    183.04 o 
  -2   4   1     2239.04     2451.21     46.21 o 
  -1   4   1    16037.54    17037.38    141.58 o 
   0   4   1     1350.85     1353.33     39.28 o 
   1   4   1     5092.46     4960.97     16.51 o 
   2   4   1    10703.81    10403.76   1178.73 o 
   3   4   1    22282.74    21542.98    111.59 o 
   4   4   1     8453.92     8565.01     70.54 o 
   5   4   1      249.79      158.67     36.11 o 
   6   4   1    12183.82    11726.18    144.38 o 
   7   4   1     1242.32     1275.88     60.19 o 
   8   4   1     1331.66     1586.66    226.60 o 
   9   4   1     6389.99     6278.99    233.81 o 
  10   4   1      569.73      638.80     82.36 o 
  11   4   1      701.99      690.14     74.39 o 
 -10   5   1     4206.79     4277.28     77.81 o 
  -9   5   1       50.71       29.89    175.64 o 
  -8   5   1      397.99      492.20    184.94 o 
  -7   5   1     7136.97     6978.81     77.05 o 
  -6   5   1     4739.06     4960.02    120.61 o 
  -5   5   1     3391.74     3252.75     32.93 o 
  -4   5   1     8039.58     8541.28     64.05 o 
  -3   5   1    14710.89    13986.75      9.01 o 
  -2   5   1     2524.55     3107.38    210.47 o 
  -1   5   1     4434.17     4373.21     72.31 o 
   0   5   1    17649.93    17444.75     25.81 o 
   1   5   1     1342.41     1371.36     30.84 o 
   2   5   1     7645.79     7492.58   1078.38 o 
   3   5   1     9745.13    10141.90    720.12 o 
   4   5   1     1246.51     1341.08    164.16 o 
   5   5   1     6667.09     6758.62     62.74 o 
   6   5   1     1356.56     1595.04     74.32 o 
   7   5   1     2371.54     2325.86     36.91 o 
   8   5   1     3808.38     4298.63    234.38 o 
   9   5   1       60.78       -5.03     39.28 o 
  10   5   1     3035.83     3414.06    185.99 o 
  -9   6   1     1628.24     1791.44    183.61 o 
  -8   6   1     2518.23     2706.46     96.22 o 
  -7   6   1       76.65      144.90    179.34 o 
  -6   6   1     7999.45     7802.84     23.15 o 
  -5   6   1      525.32      603.31    150.40 o 
  -4   6   1     1609.41     1475.83    193.20 o 
  -3   6   1     7481.04     7112.13     50.77 o 
  -2   6   1     7875.00     8153.08    143.19 o 
  -1   6   1    21179.62    21523.99    191.58 o 
   0   6   1    10335.18     9307.14    173.27 o 
   1   6   1     1655.27     1429.33    158.09 o 
   2   6   1    12819.23    13267.58    206.39 o 
   3   6   1     2256.07     2480.36    194.90 o 
   4   6   1     2667.21     3013.62    213.88 o 
   5   6   1     4599.62     4596.72     73.09 o 
   6   6   1      862.22     1014.57     52.19 o 
   7   6   1     5758.74     5207.40     11.20 o 
   8   6   1      325.45      406.51    134.74 o 
   9   6   1     4142.60     3892.31    226.12 o 
  10   6   1       50.05      221.38    188.07 o 
  -9   7   1     1536.29     1758.22    174.60 o 
  -8   7   1      260.44      297.20     47.26 o 
  -7   7   1     4254.04     4763.59    216.54 o 
  -6   7   1     2022.74     2269.68    150.69 o 
  -5   7   1     3033.53     3484.57    161.31 o 
  -4   7   1     5872.10     5840.98     94.61 o 
  -3   7   1      135.63      262.56    249.75 o 
  -2   7   1     4584.65     4693.28     90.91 o 
  -1   7   1     1765.21     1804.63    165.01 o 
   0   7   1     3003.31     3115.54    242.07 o 
   2   7   1      238.67      311.26     88.13 o 
   3   7   1     8013.96     7515.85     76.58 o 
   4   7   1     1302.41     1401.34     46.50 o 
   5   7   1      473.75      429.75      9.11 o 
   6   7   1     5079.34     5062.12    221.09 o 
   7   7   1      797.35      758.17      6.93 o 
   8   7   1     3149.79     3582.87    233.05 o 
   9   7   1      721.25      775.44    228.50 o 
  10   7   1      109.67       77.81     12.24 o 
  -8   8   1     1441.10     2183.62    263.61 o 
  -7   8   1     1073.06     1046.17    201.64 o 
  -6   8   1     2153.62     1924.57     14.33 o 
  -5   8   1     2857.53     2760.74     70.41 o 
  -4   8   1        3.67      -15.28    224.51 o 
  -3   8   1     3366.95     3646.64    134.93 o 
  -2   8   1      163.26      390.76    236.47 o 
  -1   8   1     1838.91     2026.86    209.90 o 
   0   8   1     7695.67     7750.84    155.72 o 
   1   8   1      532.57     1087.44    231.15 o 
   2   8   1     1134.84     1467.71    347.06 o 
   3   8   1     5499.23     5143.35    129.62 o 
   4   8   1     5358.03     4947.59     40.42 o 
   5   8   1      164.38      231.95     67.03 o 
   6   8   1      376.68      346.44     15.37 o 
   7   8   1     7393.55     6769.20      8.73 o 
   8   8   1       29.14      212.74    232.20 o 
   9   8   1      259.82      186.36     39.57 o 
  -8   9   1      187.97      118.04     19.93 o 
  -7   9   1      812.12      867.87     91.95 o 
  -6   9   1     3499.54     3675.20    221.57 o 
  -5   9   1      798.60      842.44     76.48 o 
  -4   9   1     1917.68     2010.06    226.88 o 
  -3   9   1      530.83      484.23    169.28 o 
  -2   9   1     1189.74     1361.77    165.30 o 
  -1   9   1     5365.84     5885.01    246.81 o 
   0   9   1       17.87      207.90    198.99 o 
   1   9   1     2931.29     2682.93    116.90 o 
   2   9   1      255.98      244.53    184.37 o 
   3   9   1     1004.68     1107.18    128.58 o 
   4   9   1    10064.11     9850.86    253.45 o 
   5   9   1       17.26        6.26      7.97 o 
   6   9   1     2466.89     2411.26      7.40 o 
   7   9   1     1574.63     1332.07    162.07 o 
   8   9   1     1629.66     2185.42    245.01 o 
  -7  10   1      600.91      625.42    171.37 o 
  -6  10   1      187.63      198.80    165.77 o 
  -5  10   1     4895.45     4558.54     68.32 o 
  -4  10   1       91.10      154.10    258.77 o 
  -3  10   1       80.93      237.42    223.47 o 
  -2  10   1     9247.19     8563.48     91.38 o 
  -1  10   1      156.66      638.33    119.56 o 
   0  10   1       16.24      194.62    239.69 o 
   1  10   1     5599.01     5463.32    193.39 o 
   2  10   1     1007.82     1039.62     41.75 o 
   3  10   1       31.11       18.98    168.72 o 
   5  10   1     3943.81     3712.49     33.21 o 
   6  10   1        1.01      115.10    161.03 o 
   7  10   1        7.59       62.82    172.13 o 
   8  10   1     3895.11     3997.45     61.87 o 
  -6  11   1      545.11      717.75    166.82 o 
  -5  11   1      995.17     1138.12    243.11 o 
  -4  11   1      528.59      653.98     66.99 o 
  -3  11   1      176.74      220.15    187.60 o 
  -2  11   1       74.26       66.71    210.47 o 
  -1  11   1     2546.64     2860.00    130.47 o 
   0  11   1       33.84       66.52    185.23 o 
   2  11   1     5733.99     5575.86    196.33 o 
   3  11   1       88.67      126.96    132.09 o 
   5  11   1     2696.25     2811.98    122.50 o 
   6  11   1      323.83      295.68     69.08 o 
   7  11   1      585.32      561.94    122.79 o 
  -5  12   1      171.62      407.46    107.32 o 
  -4  12   1     2917.89     3018.94    178.58 o 
  -3  12   1       21.10      271.67    256.68 o 
  -2  12   1       54.49       85.02    195.57 o 
  -1  12   1     2256.09     2515.73    103.90 o 
   1  12   1      226.70      196.61     42.51 o 
   2  12   1     1025.90      982.12    121.46 o 
   4  12   1     1190.51     1244.77    235.90 o 
   5  12   1      460.87      911.71    128.58 o 
  -3  13   1     1670.06     2004.37    110.83 o 
  -2  13   1      277.53      230.20     13.00 o 
   1  13   1      216.87      227.26    125.63 o 
   1 -12   2      819.42     1054.14     92.99 o 
   2 -12   2       35.54       13.38     51.05 o 
   3 -12   2     3098.87     3087.83     91.95 o 
   4 -12   2       52.41        5.88    195.57 o 
  -5 -11   2       33.71       25.34    132.85 o 
  -4 -11   2       35.53       -7.50     15.18 o 
  -3 -11   2     3151.66     3196.57    233.24 o 
  -2 -11   2       12.49       43.55     51.24 o 
   0 -11   2     3709.82     3862.89    120.89 o 
   1 -11   2     1064.15     1428.77    205.91 o 
   2 -11   2       16.49      -31.60     63.20 o 
   3 -11   2     2065.44     2477.30    247.66 o 
   4 -11   2     1808.38     1669.88     18.03 o 
   5 -11   2      117.10       75.15    211.99 o 
   6 -11   2       89.41      135.79    147.46 o 
  -5 -10   2     1561.41     1530.39    122.22 o 
  -4 -10   2        9.50      -29.61     59.21 o 
  -3 -10   2     2866.79     2734.93    174.03 o 
  -2 -10   2     5522.33     5403.91    262.75 o 
  -1 -10   2      219.33      185.79     82.05 o 
   0 -10   2      293.37      418.37    241.02 o 
   1 -10   2     6952.53     6988.30     87.11 o 
   2 -10   2      141.61       92.99    249.18 o 
   3 -10   2       76.44       69.74     26.85 o 
   4 -10   2     4565.98     4694.70    116.90 o 
   5 -10   2      613.83     1032.88    209.61 o 
   6 -10   2       13.97      132.56    263.61 o 
   7 -10   2     1151.19     1060.21     42.23 o 
  -7  -9   2      987.20     1186.79    225.84 o 
  -6  -9   2       48.27       97.74    106.28 o 
  -5  -9   2     6270.93     6189.13     59.21 o 
  -4  -9   2     1124.87     1140.30    150.69 o 
  -3  -9   2       22.79      137.21    195.57 o 
  -2  -9   2     4247.77     4123.65     99.21 o 
  -1  -9   2       13.95      -23.75     68.15 o 
   0  -9   2      315.05      322.72    210.94 o 
   1  -9   2     2584.54     2503.11     64.05 o 
   3  -9   2     2490.86     3097.51    258.01 o 
   4  -9   2      941.46     1165.25    152.20 o 
   5  -9   2     3098.76     3049.11    117.95 o 
   6  -9   2      290.14      329.46     40.90 o 
   7  -9   2      511.71      642.22    145.09 o 
   8  -9   2     1680.28     2207.63    246.34 o 
  -8  -8   2     5455.80     5153.88     72.78 o 
  -7  -8   2      447.30      415.34    100.96 o 
  -6  -8   2      681.35      710.07     74.11 o 
  -5  -8   2     4681.92     4669.37    174.60 o 
  -4  -8   2     5179.57     5325.82    246.53 o 
  -3  -8   2     2889.71     3238.89    112.16 o 
  -2  -8   2       65.36      246.16    249.56 o 
  -1  -8   2     7527.81     7764.22     47.61 o 
   0  -8   2     3066.10     3348.02    163.12 o 
   1  -8   2      505.46      674.20     66.42 o 
   2  -8   2     8358.65     8249.68    152.20 o 
   3  -8   2       52.05      -14.80     86.92 o 
   4  -8   2     1728.10     1624.14     57.88 o 
   5  -8   2      687.10      974.05    135.79 o 
   6  -8   2      239.62      221.95     47.82 o 
   7  -8   2     1737.23     2252.22    166.06 o 
   8  -8   2       69.98      102.48     68.32 o 
   9  -8   2     1460.58     1825.03    134.74 o 
  -9  -7   2     2903.04     3043.14    113.20 o 
  -8  -7   2       65.17      111.88    235.14 o 
  -7  -7   2     2913.26     3217.54    141.58 o 
  -6  -7   2     2004.01     1870.86     35.30 o 
  -5  -7   2       74.72       38.43     10.63 o 
  -4  -7   2     5933.88     6268.46    260.95 o 
  -3  -7   2       29.11      -28.25     56.88 o 
  -2  -7   2     3752.86     3829.85    158.80 o 
  -1  -7   2     1120.02     1044.99    106.81 o 
   0  -7   2     1251.31     1236.52    150.40 o 
   1  -7   2    10572.58     9858.26     29.23 o 
   2  -7   2     1818.80     2222.14    256.11 o 
   4  -7   2     2997.84     3397.46    192.06 o 
   5  -7   2      488.08     1144.09    229.54 o 
   6  -7   2     3505.06     3805.86    247.85 o 
   7  -7   2      364.96      328.89     59.50 o 
   8  -7   2     1297.56     1490.35    179.34 o 
   9  -7   2     1431.01     1307.97     33.50 o 
  -9  -6   2       57.99       48.39     78.38 o 
  -7  -6   2     1022.79     1391.57    200.03 o 
  -6  -6   2     1693.47     1682.69     54.18 o 
  -5  -6   2     3399.83     3534.38    196.90 o 
  -4  -6   2       59.42       60.45     69.32 o 
  -3  -6   2     7120.00     7309.93    116.66 o 
  -2  -6   2    11700.12    12474.18    641.77 o 
  -1  -6   2       75.82       67.18    152.61 o 
   0  -6   2     8242.74     8050.03     35.87 o 
   1  -6   2     2462.27     2680.84     84.26 o 
   2  -6   2    10392.90    10007.43    172.13 o 
   3  -6   2     1438.84     1468.62     45.45 o 
   4  -6   2      119.79      244.72    245.77 o 
   5  -6   2    11950.52    12552.29    222.42 o 
   6  -6   2      329.31      543.37    271.01 o 
   7  -6   2      202.56      162.91     73.08 o 
   8  -6   2     2792.38     3197.28    127.43 o 
   9  -6   2      245.60      263.20     58.69 o 
  10  -6   2      446.38      412.04     78.44 o 
  -9  -5   2     1290.53     1288.52    132.56 o 
  -8  -5   2     3583.10     3866.31    216.54 o 
  -7  -5   2     2143.87     2003.61     19.64 o 
  -6  -5   2     1677.08     1856.91     53.71 o 
  -5  -5   2      237.23      170.67    111.16 o 
  -4  -5   2     4656.11     4902.66    162.49 o 
  -3  -5   2       54.07       16.20     70.95 o 
  -2  -5   2        2.71      -31.28     62.56 o 
  -1  -5   2     9316.24     9535.65    134.93 o 
   0  -5   2      373.04      333.92      7.97 o 
   1  -5   2     7972.94     7667.24     87.96 o 
   3  -5   2     1619.04     1807.19    111.59 o 
   4  -5   2     3375.53     3690.63     98.52 o 
   5  -5   2     9361.10     9034.45    118.71 o 
   6  -5   2     8050.37     7864.20    162.36 o 
   7  -5   2       92.42       74.29     76.58 o 
   8  -5   2        7.66      -28.03     84.09 o 
   9  -5   2     4513.08     4644.22    178.43 o 
  10  -5   2       69.56       34.02     63.04 o 
 -10  -4   2     3086.37     3190.31    133.13 o 
  -9  -4   2       69.89       94.70    233.24 o 
  -8  -4   2      348.00      474.83    135.79 o 
  -7  -4   2    13965.36    14162.20    194.72 o 
  -6  -4   2       77.63       17.84    118.52 o 
  -5  -4   2     3297.14     3328.28    124.88 o 
  -4  -4   2    14214.42    14000.41    201.90 o 
  -3  -4   2     4511.21     4303.89    148.37 o 
  -2  -4   2      279.32      322.12     53.19 o 
  -1  -4   2     6269.44     5939.55    116.79 o 
   0  -4   2    10138.30     9832.73     14.61 o 
   1  -4   2     1092.51     1223.61    117.19 o 
   2  -4   2      706.25      636.34     72.72 o 
   3  -4   2    13788.33    13845.45     98.73 o 
   4  -4   2      354.89      360.37     77.59 o 
   5  -4   2        2.56      -37.22     74.45 o 
   6  -4   2    10782.17     9962.40    875.41 o 
   7  -4   2      247.17      177.67     71.88 o 
   8  -4   2      248.70      186.92     33.73 o 
   9  -4   2     1324.49     1509.63    102.41 o 
  10  -4   2     1894.78     1866.73    225.03 o 
  11  -4   2       13.65      -14.61     29.23 o 
 -10  -3   2     4688.30     4793.67     59.50 o 
  -9  -3   2      658.18      645.44     98.31 o 
  -8  -3   2       18.95      -13.95    117.95 o 
  -7  -3   2     5720.99     5845.82    245.01 o 
  -6  -3   2     2925.05     3238.60    112.65 o 
  -5  -3   2      965.20      990.21     77.67 o 
  -4  -3   2       49.64       20.42     15.43 o 
  -3  -3   2    39784.03    40320.09    175.96 o 
  -2  -3   2     5382.66     5557.06     69.55 o 
  -1  -3   2     1746.63     1937.37     88.96 o 
   0  -3   2    13904.01    14901.50    138.31 o 
   1  -3   2       35.32       -5.55     11.10 o 
   2  -3   2     1194.84     1392.92     63.01 o 
   3  -3   2     8990.03     8844.20     13.43 o 
   4  -3   2    14496.45    15287.75    299.57 o 
   5  -3   2       83.33       56.75     53.10 o 
   6  -3   2      881.84      902.59    110.31 o 
   7  -3   2     8031.56     8470.22    142.76 o 
   8  -3   2      409.04      345.74     18.93 o 
   9  -3   2       29.20       -6.80     13.61 o 
  10  -3   2     2096.79     1920.80    230.77 o 
  11  -3   2       55.73      183.90    206.20 o 
 -10  -2   2      157.95      187.03    164.45 o 
  -9  -2   2     7453.22     7443.11    204.01 o 
  -8  -2   2       52.68       14.14     79.14 o 
  -7  -2   2       18.69      -41.67    125.35 o 
  -6  -2   2     7452.75     7266.52     58.74 o 
  -5  -2   2      451.29      440.43     72.57 o 
  -4  -2   2      882.59      848.76     65.20 o 
  -3  -2   2     4266.58     4269.85     71.02 o 
  -2  -2   2     7268.56     7292.35     52.56 o 
  -1  -2   2     7239.83     7303.13     49.20 o 
   0  -2   2     1422.91     1548.18    137.64 o 
   1  -2   2    14763.76    14751.69    527.14 o 
   2  -2   2    16774.74    16592.47    189.97 o 
   3  -2   2      111.41      143.40    126.98 o 
   4  -2   2    29995.35    28620.73    458.93 o 
   5  -2   2     3929.43     4194.00     83.78 o 
   6  -2   2      834.29      786.43     33.96 o 
   7  -2   2     5032.42     4772.83    116.53 o 
   8  -2   2     5404.52     4792.26    133.88 o 
   9  -2   2      907.40      930.69     73.97 o 
  10  -2   2     1255.03     1773.03    251.65 o 
  11  -2   2     3906.17     3713.63    197.94 o 
 -10  -1   2      265.26      261.23     48.39 o 
  -9  -1   2     2069.40     1898.00     20.21 o 
  -8  -1   2     5113.30     4644.49     86.02 o 
  -7  -1   2     1617.02     2188.51    133.83 o 
  -6  -1   2      124.77       70.77     51.67 o 
  -5  -1   2    24687.68    23213.04    328.58 o 
  -4  -1   2      163.59      152.27     20.16 o 
  -3  -1   2      861.81      836.04     24.90 o 
  -2  -1   2    28123.31    26769.99    115.67 o 
  -1  -1   2     1559.89     1567.51    131.14 o 
   0  -1   2      802.74     1046.99     77.46 o 
   1  -1   2     6375.55     6541.65    144.95 o 
   2  -1   2     4324.88     4420.25    120.04 o 
   3  -1   2     8187.80     8002.47    171.95 o 
   4  -1   2      220.99      179.33     26.24 o 
   5  -1   2    17403.72    17141.96    192.41 o 
   6  -1   2     4466.88     4640.14     93.15 o 
   7  -1   2       56.82       88.34     53.21 o 
   8  -1   2     3983.52     3764.48    115.91 o 
   9  -1   2       23.30       -3.18      6.36 o 
  10  -1   2      417.31      539.55    183.61 o 
  11  -1   2      628.64      745.17    188.64 o 
 -10   0   2      751.51      687.48     67.18 o 
  -9   0   2      287.82      282.30    120.89 o 
  -8   0   2     9609.89     9008.07    238.51 o 
  -7   0   2      200.20      176.43     33.52 o 
  -6   0   2     2810.98     2706.98     73.06 o 
  -5   0   2     3488.04     3643.32    111.36 o 
  -4   0   2    19500.31    19013.80    630.78 o 
  -3   0   2      733.84      744.21    105.96 o 
  -2   0   2     2497.70     2467.77    109.02 o 
  -1   0   2    16558.18    18121.36    151.81 o 
   0   0   2     3688.12     3685.19     79.85 o 
   1   0   2    13665.65    14341.24     53.57 o 
   2   0   2    65604.75    63394.42    288.28 o 
   3   0   2      618.05      669.91     52.46 o 
   4   0   2      668.00      601.11     64.95 o 
   5   0   2    21954.30    21699.01    332.35 o 
   6   0   2     3575.37     3663.50     94.84 o 
   7   0   2     8714.88     8147.02    298.65 o 
   8   0   2     2266.59     2627.05    127.18 o 
   9   0   2     3869.46     3742.19    244.72 o 
  10   0   2     2320.26     2635.87    102.01 o 
  11   0   2      231.38      278.12     78.09 o 
 -10   1   2     1865.15     1723.40     12.24 o 
  -9   1   2     3514.03     3703.48     90.34 o 
  -8   1   2     2119.89     2163.35    110.77 o 
  -7   1   2     4899.03     4733.04     57.37 o 
  -6   1   2     4780.36     4735.74    148.39 o 
  -5   1   2     1827.55     1840.25     21.86 o 
  -4   1   2     9177.93     8996.97     96.23 o 
  -3   1   2       25.04      -12.06     67.83 o 
  -2   1   2     2719.23     2873.77    153.39 o 
  -1   1   2     1355.78     1341.85     63.29 o 
   0   1   2     6115.91     6091.11    185.70 o 
   1   1   2    37784.35    36536.92    204.11 o 
   2   1   2     1959.20     2354.06    169.66 o 
   3   1   2     9950.94    10900.45    882.77 o 
   4   1   2     8082.17     8141.39     74.86 o 
   5   1   2     2625.23     2470.71    238.88 o 
   6   1   2     7316.48     7218.92     48.68 o 
   7   1   2     1558.77     1449.24     43.93 o 
   8   1   2     2018.23     1990.98     42.67 o 
   9   1   2     2240.89     2585.93    121.46 o 
  10   1   2      105.80       67.94    225.55 o 
  -9   2   2        2.89      -29.07     98.25 o 
  -8   2   2     4629.04     4172.65     66.60 o 
  -7   2   2     4544.38     4411.97    121.55 o 
  -6   2   2     2003.37     1876.18     52.40 o 
  -5   2   2     9022.03     8761.62    106.73 o 
  -4   2   2     1086.23     1290.03    185.64 o 
  -3   2   2     5877.39     6190.31    108.98 o 
  -2   2   2    22773.04    22292.13     79.99 o 
  -1   2   2       57.12       38.53     21.82 o 
   0   2   2    12443.97    13397.10    136.07 o 
   1   2   2    10967.08    10302.37    343.98 o 
   2   2   2      706.35      715.47    109.98 o 
   3   2   2     4993.33     4981.18    187.88 o 
   4   2   2      342.52      417.05     82.49 o 
   5   2   2    20915.90    20530.79    121.60 o 
   6   2   2     3219.20     3237.93     62.71 o 
   7   2   2     4397.20     4713.70    140.85 o 
   8   2   2     9409.06     8745.45     39.71 o 
   9   2   2     1327.71     1426.09    112.07 o 
  10   2   2      946.31      952.63    260.05 o 
 -10   3   2       71.45       59.88    109.50 o 
  -9   3   2     2958.24     3438.35    173.46 o 
  -8   3   2     4214.24     4301.51    105.71 o 
  -7   3   2     4928.26     4857.35    104.87 o 
  -6   3   2     2825.10     2933.05     87.92 o 
  -5   3   2       33.36      225.31    155.79 o 
  -4   3   2     6405.30     6179.83     44.12 o 
  -3   3   2     3343.28     3443.76    147.46 o 
  -2   3   2      522.28      449.21     39.57 o 
  -1   3   2     8117.18     7988.36    199.60 o 
   0   3   2      177.62      144.04     79.42 o 
   1   3   2    17683.46    17631.33    163.12 o 
   2   3   2    14488.16    15877.06    232.20 o 
   3   3   2      326.29      544.01    238.84 o 
   4   3   2     4483.01     4563.00     66.38 o 
   5   3   2     2680.54     2707.75    136.40 o 
   6   3   2     8698.45     8706.46    138.88 o 
   7   3   2     2387.45     2189.70    116.27 o 
   8   3   2      172.43      112.95     90.96 o 
   9   3   2     6985.06     6667.72    114.76 o 
  10   3   2       47.00       14.23     11.96 o 
  11   3   2       60.65        7.97    162.07 o 
 -10   4   2     1850.24     1990.61    122.22 o 
  -9   4   2      707.53     1328.94    218.44 o 
  -8   4   2       25.26        7.59    167.96 o 
  -7   4   2    10375.88    12292.67    259.34 o 
  -6   4   2       37.46      125.63    113.68 o 
  -5   4   2     2704.77     3132.81    166.34 o 
  -4   4   2    20335.52    21031.13    218.44 o 
  -3   4   2      968.74     1288.99    132.09 o 
  -2   4   2     3132.74     3029.66     32.45 o 
  -1   4   2     4493.58     4263.81     45.45 o 
   0   4   2    25388.47    24104.73     32.17 o 
   1   4   2     1778.85     1658.99     39.39 o 
   2   4   2     1066.14      925.88     65.95 o 
   3   4   2    33202.88    32705.98    476.40 o 
   4   4   2      772.34      839.40    183.33 o 
   5   4   2     1643.77     1524.84     59.16 o 
   6   4   2    14418.28    13546.26    333.97 o 
   7   4   2     1220.45     1157.38     82.93 o 
   8   4   2     1546.23     1717.02     53.58 o 
   9   4   2     2095.34     2174.13    257.15 o 
  10   4   2     2539.45     2513.84     43.84 o 
  11   4   2        5.06      -44.60    125.16 o 
 -10   5   2     1635.24     1776.63    120.13 o 
  -9   5   2      416.05      822.98    249.47 o 
  -8   5   2     1030.55     1251.13    195.28 o 
  -7   5   2     1831.73     2151.17    225.84 o 
  -6   5   2     3437.24     3060.88     58.17 o 
  -5   5   2      625.68      594.11     52.85 o 
  -4   5   2       65.17      147.93    231.15 o 
  -3   5   2    20386.70    19875.18    246.81 o 
  -2   5   2       28.65       38.15    177.73 o 
  -1   5   2     5013.91     5364.91    191.30 o 
   0   5   2    36914.64    36575.04    227.93 o 
   1   5   2     1255.57     1298.20     40.90 o 
   2   5   2       46.41       62.45     51.67 o 
   3   5   2    21010.30    20241.34     71.74 o 
   4   5   2     7124.76     6779.07     77.98 o 
   5   5   2     1573.83     1572.71    168.72 o 
   6   5   2     1474.89     1408.52     58.47 o 
   7   5   2    12106.70    12109.87    225.03 o 
   8   5   2      173.26      177.57     73.60 o 
   9   5   2      165.16      127.25    133.89 o 
  10   5   2     4611.89     4514.22    101.72 o 
  11   5   2       53.00        5.79     90.34 o 
  -9   6   2     3078.24     2969.41    115.01 o 
  -8   6   2      140.81      127.25     83.12 o 
  -7   6   2       89.40      178.49    156.19 o 
  -6   6   2     9071.77     8630.57     80.75 o 
  -5   6   2      234.60      239.88    117.47 o 
  -4   6   2      351.10      309.44    264.08 o 
  -3   6   2     8296.15     7823.71      4.74 o 
  -2   6   2     3487.65     3560.57    205.91 o 
  -1   6   2     9350.78     9052.45     61.68 o 
   0   6   2       29.83       96.31    196.04 o 
   1   6   2    15075.83    15927.36    126.96 o 
   2   6   2     6522.59     6471.32     75.82 o 
   3   6   2      627.79      858.11    212.55 o 
   4   6   2    12984.13    12509.12     66.99 o 
   5   6   2       48.81       21.73     42.80 o 
   6   6   2      303.79      402.86    119.83 o 
   7   6   2     5621.56     5621.04    105.65 o 
   8   6   2     1550.45     1431.90     40.14 o 
   9   6   2      865.93      921.20    174.79 o 
  10   6   2      179.19      249.28    182.00 o 
  -9   7   2     1752.81     1675.39    204.01 o 
  -8   7   2     1908.13     1899.04     68.32 o 
  -7   7   2     1079.63      991.60     43.55 o 
  -6   7   2      521.72      906.58    102.86 o 
  -5   7   2     8427.58     7814.98    176.12 o 
  -4   7   2      956.44     1013.71     68.32 o 
  -3   7   2       26.86       33.50     54.47 o 
  -2   7   2     8381.37     7775.60     24.96 o 
  -1   7   2       10.81        7.59    255.63 o 
   0   7   2     1058.22     1591.98    179.06 o 
   1   7   2     8805.70     8470.96    206.20 o 
   2   7   2     2431.25     2581.89    111.88 o 
   3   7   2     6287.04     5997.36     32.64 o 
   4   7   2      597.99      519.05    106.85 o 
   5   7   2     5472.73     5831.96    262.75 o 
   6   7   2     3264.60     3229.79    133.27 o 
   7   7   2       36.20       97.93     52.85 o 
   8   7   2     5159.78     5172.76    178.01 o 
   9   7   2      118.14       92.90     67.47 o 
  -8   8   2     2439.69     2228.12     12.24 o 
  -7   8   2      287.20      340.75     75.44 o 
  -6   8   2     2267.45     2076.77     21.54 o 
  -5   8   2     2890.50     2330.22    209.14 o 
  -4   8   2      647.92      518.39     38.53 o 
  -3   8   2     5810.60     5739.83    145.85 o 
  -2   8   2      839.48     1020.26    208.00 o 
  -1   8   2     6170.48     6055.43    155.72 o 
   0   8   2     4174.44     4393.24    195.57 o 
   1   8   2     1985.95     2228.88    122.22 o 
   2   8   2     9496.87     8881.06     23.72 o 
   3   8   2      360.90      488.02    231.91 o 
   4   8   2     3746.66     3683.65     69.84 o 
   5   8   2     5094.98     4648.78    137.88 o 
   6   8   2      211.95      219.41     73.80 o 
   7   8   2     1219.27     1280.74     27.14 o 
   8   8   2      984.17     1170.85     92.71 o 
   9   8   2     2260.42     2245.01    153.06 o 
  -8   9   2      183.71      616.79    133.42 o 
  -7   9   2     2484.75     2556.44     29.80 o 
  -6   9   2     1206.74     1300.09    121.65 o 
  -5   9   2      847.76      830.39    241.78 o 
  -4   9   2     2905.22     2866.35    159.42 o 
  -3   9   2      629.77      631.69    163.97 o 
  -2   9   2     6867.71     6728.30     71.45 o 
  -1   9   2      226.59      406.42     67.75 o 
   0   9   2      232.31      164.54    119.85 o 
   1   9   2     3225.57     3616.18    246.34 o 
   2   9   2       39.09       77.91    188.36 o 
   3   9   2     3333.30     3502.12     97.26 o 
   4   9   2     3707.20     3877.60    106.85 o 
   5   9   2      891.32      996.06     72.78 o 
   6   9   2     5698.54     5873.05    198.23 o 
   7   9   2      851.90      789.30     13.28 o 
   8   9   2     2863.80     2959.63    125.45 o 
   9   9   2      591.67      457.94     31.60 o 
  -7  10   2      949.45      849.93    195.57 o 
  -6  10   2      282.91      251.65     11.20 o 
  -5  10   2     3838.52     3665.24    157.33 o 
  -4  10   2     1306.50     1182.71    118.52 o 
  -3  10   2     1965.29     2494.00    151.45 o 
  -1  10   2     2313.24     2126.68     72.02 o 
   0  10   2     3874.87     3898.10    217.87 o 
   1  10   2     2219.86     2096.32     51.81 o 
   2  10   2     3612.10     3616.65    241.02 o 
   3  10   2      639.81      583.86    162.64 o 
   4  10   2      196.20      289.51    184.37 o 
   6  10   2       25.20       -3.04      6.07 o 
   7  10   2      986.24     1126.16    181.24 o 
   8  10   2     2376.75     3003.95    259.05 o 
  -6  11   2      653.57      617.36    158.37 o 
  -5  11   2      836.31      828.49     51.53 o 
  -4  11   2     2180.67     1975.14    195.28 o 
  -3  11   2      915.00     1247.14    154.67 o 
  -2  11   2       58.68        8.54     67.18 o 
  -1  11   2     4467.21     4323.11     78.66 o 
   0  11   2      361.76      850.50    249.18 o 
   1  11   2      571.01      569.63    226.41 o 
   2  11   2     4791.03     5179.88    241.02 o 
   3  11   2      691.85     1377.24    242.82 o 
   4  11   2      550.34      515.44    221.85 o 
   6  11   2      705.11     1053.09    245.48 o 
   7  11   2        4.09      -22.73     45.45 o 
  -5  12   2       14.34        0.66    111.59 o 
  -4  12   2     3244.69     2775.35      6.36 o 
  -3  12   2     1856.54     1645.12    161.03 o 
  -2  12   2      538.16      502.73    223.94 o 
  -1  12   2     2678.19     2624.48     19.36 o 
   1  12   2       14.53      178.39    222.61 o 
   2  12   2       32.91       39.95     74.68 o 
   5  12   2     1162.41     1427.25    222.90 o 
   6  12   2     3596.36     3553.36    215.97 o 
  -3  13   2     2071.81     2172.04    189.69 o 
  -2  13   2        2.81      129.81    160.46 o 
   1  13   2       31.49       27.42     80.75 o 
   2  13   2       70.00       33.21     39.57 o 
   0 -12   3     2052.52     2095.65     39.57 o 
   2 -12   3      755.26      761.59    108.18 o 
   3 -12   3     1780.83     1645.40      9.87 o 
  -4 -11   3     1177.64     1128.06    240.45 o 
  -3 -11   3     1461.75     1694.93    236.75 o 
   0 -11   3     2687.99     2965.33    208.57 o 
   1 -11   3     1407.19     1379.23     27.90 o 
   2 -11   3      721.11      670.59      9.58 o 
   3 -11   3      130.17       62.25     15.94 o 
   4 -11   3     2071.83     2264.94    253.45 o 
   5 -11   3      467.05      567.35     67.47 o 
  -6 -10   3     1547.00     1370.12    235.71 o 
  -5 -10   3      978.46      974.62     15.66 o 
  -4 -10   3      159.83       80.37     95.08 o 
  -3 -10   3      119.83      251.46    190.26 o 
  -2 -10   3     2746.39     2665.09     79.71 o 
  -1 -10   3       65.52       23.91    177.73 o 
   0 -10   3      113.63       91.76    134.46 o 
   1 -10   3     4693.33     4375.59    157.52 o 
   2 -10   3      482.27      576.27     25.24 o 
   3 -10   3      592.44      770.42    134.18 o 
   4 -10   3     3424.18     3029.19     91.09 o 
   5 -10   3     1968.72     2259.44    224.51 o 
   6 -10   3      291.81      240.55    104.38 o 
   7 -10   3      340.46      248.90     33.97 o 
  -7  -9   3      351.23      522.18     49.44 o 
  -6  -9   3      118.32      111.88    136.83 o 
  -5  -9   3     4014.89     3899.62     85.78 o 
  -4  -9   3      128.06      234.19    167.67 o 
  -3  -9   3      144.16      106.75     45.17 o 
  -2  -9   3     5840.06     5414.99     75.32 o 
  -1  -9   3     2491.53     2724.66    167.29 o 
   0  -9   3        0.71       -2.75    148.79 o 
   1  -9   3     2305.21     2149.08     16.70 o 
   2  -9   3     4356.02     4307.65     95.36 o 
   4  -9   3       14.88       65.28    220.53 o 
   5  -9   3     5217.08     4719.85      9.01 o 
   6  -9   3       78.81      223.09    197.18 o 
   7  -9   3       33.65       56.74    188.36 o 
   8  -9   3     2633.60     2795.19    161.79 o 
  -7  -8   3     1556.58     2049.73    207.24 o 
  -6  -8   3      146.58      162.17    130.19 o 
  -5  -8   3      910.55      994.45    173.74 o 
  -4  -8   3     4048.85     3889.65     18.60 o 
  -3  -8   3        1.58       15.15     41.97 o 
  -2  -8   3      107.22      162.33    113.30 o 
  -1  -8   3    12102.72    12340.29    330.55 o 
   0  -8   3        9.53      -12.56     25.11 o 
   1  -8   3      218.63      292.26    252.12 o 
   2  -8   3     6840.49     6342.29     34.54 o 
   3  -8   3      655.71     1252.36    177.73 o 
   4  -8   3      467.12      599.90    136.26 o 
   5  -8   3      577.43     1066.66    187.31 o 
   6  -8   3     3942.14     4178.21    138.16 o 
   7  -8   3       35.21       29.99    137.59 o 
   8  -8   3      243.83      362.01    264.93 o 
   9  -8   3     3114.63     2693.84      6.93 o 
  -8  -7   3       11.80      154.29    251.36 o 
  -7  -7   3     5844.14     5399.55     72.50 o 
  -6  -7   3       28.55       30.36    230.39 o 
  -5  -7   3      328.76      348.44    249.75 o 
  -4  -7   3     7875.53     7199.62    187.03 o 
  -3  -7   3     1208.44     1308.76    122.74 o 
  -2  -7   3      614.08      677.66    107.58 o 
  -1  -7   3     1938.74     1834.83     74.38 o 
   0  -7   3     6899.58     6874.78     60.84 o 
   1  -7   3     2061.85     2218.94     28.24 o 
   2  -7   3      519.84      936.66    218.63 o 
   3  -7   3    11718.85    11852.10     28.94 o 
   4  -7   3      381.10      431.37     77.81 o 
   5  -7   3      308.43      244.53     61.39 o 
   6  -7   3     4774.54     4588.43     37.77 o 
   7  -7   3      459.65      444.75     40.14 o 
   8  -7   3      373.49      426.06    175.64 o 
   9  -7   3      499.33      890.45    160.46 o 
  -9  -6   3      427.84      522.28    162.64 o 
  -8  -6   3      209.55      319.02    108.36 o 
  -7  -6   3      391.51      474.64    206.48 o 
  -6  -6   3     4554.99     4538.23    246.81 o 
  -5  -6   3     2383.66     2699.92    138.92 o 
  -4  -6   3       40.35       20.07     43.66 o 
  -3  -6   3    12700.89    13431.13    161.55 o 
  -2  -6   3        2.51      -11.11    119.14 o 
  -1  -6   3      100.14       70.73     29.70 o 
   0  -6   3    11588.17    12001.16    159.49 o 
   1  -6   3     2064.35     2267.95     76.48 o 
   2  -6   3    10794.09    10595.27     70.12 o 
   3  -6   3     6305.30     6214.85    138.73 o 
   5  -6   3     5685.58     5665.31    252.12 o 
   6  -6   3     3015.70     2782.68    135.60 o 
   7  -6   3     6141.90     6114.04    119.66 o 
   8  -6   3      887.62      828.15    123.92 o 
   9  -6   3      708.87      684.39    161.17 o 
  10  -6   3     2445.51     2598.88     75.37 o 
  -9  -5   3     5471.50     5375.07    107.32 o 
  -8  -5   3      820.67      777.63    124.88 o 
  -7  -5   3      367.22      323.58     47.26 o 
  -6  -5   3    12737.63    13559.37    254.02 o 
  -5  -5   3        8.75      120.90    137.33 o 
  -4  -5   3     1889.64     1848.86     92.33 o 
  -3  -5   3     2768.22     2848.62    131.99 o 
  -2  -5   3    10360.90    10290.81    200.86 o 
  -1  -5   3     5936.51     6384.22    134.98 o 
   0  -5   3       44.67      229.39    149.53 o 
   1  -5   3    17204.83    17826.76    148.51 o 
   2  -5   3     5345.85     5732.71    161.31 o 
   3  -5   3     3379.15     3662.90     49.68 o 
   4  -5   3     3277.97     3300.25     85.07 o 
   5  -5   3        7.01      -40.26     80.52 o 
   6  -5   3     3523.82     3366.02     29.13 o 
   7  -5   3      892.54     1321.44    107.67 o 
   8  -5   3     2012.87     1992.76     85.08 o 
   9  -5   3     2157.77     2274.35     49.32 o 
  10  -5   3      605.65     1055.41    107.95 o 
  -9  -4   3      256.66      204.11     64.81 o 
  -8  -4   3     1842.27     1981.60     84.45 o 
  -7  -4   3     3685.66     3939.38    204.01 o 
  -6  -4   3     2944.23     3391.19    250.04 o 
  -5  -4   3    10418.34     9543.32    169.47 o 
  -4  -4   3     5586.22     6033.58    121.96 o 
  -3  -4   3     5931.73     5807.57     63.34 o 
  -2  -4   3     5675.10     5844.87    106.49 o 
  -1  -4   3     2452.82     2966.21    126.41 o 
   0  -4   3    12739.87    12051.61     79.50 o 
   1  -4   3     4274.59     4160.16     85.29 o 
   2  -4   3     2670.99     2799.68    180.28 o 
   3  -4   3    24836.45    25560.86    154.77 o 
   4  -4   3     3425.50     3177.25    300.23 o 
   5  -4   3     9241.95     8909.73    222.14 o 
   6  -4   3     8951.69     8480.59     93.23 o 
   7  -4   3     1481.39     1844.82    139.18 o 
   8  -4   3     2171.50     2222.72    111.61 o 
   9  -4   3      568.54      577.08     68.09 o 
  10  -4   3     2635.21     2892.39    141.57 o 
  11  -4   3      183.09      234.85    101.25 o 
 -10  -3   3     1456.07     1624.81    133.13 o 
  -9  -3   3      929.41     1438.35    173.46 o 
  -7  -3   3        9.91      -37.01     77.81 o 
  -6  -3   3     6296.55     6246.11     41.84 o 
  -5  -3   3     1318.55     1411.17     56.75 o 
  -4  -3   3     2727.48     2792.00    115.05 o 
  -3  -3   3    13490.81    13322.41   1084.17 o 
  -2  -3   3      171.86      152.53     35.70 o 
  -1  -3   3     2547.13     2394.22    136.64 o 
   0  -3   3     7769.10     7951.58    115.40 o 
   1  -3   3     2887.77     2723.79    376.81 o 
   2  -3   3      363.84      349.02     78.61 o 
   3  -3   3     2745.20     3077.43    130.66 o 
   4  -3   3     8643.35     9783.11    719.55 o 
   5  -3   3      451.19      474.30    117.85 o 
   6  -3   3      444.27      518.22     97.01 o 
   7  -3   3     6669.42     6128.32     53.52 o 
   8  -3   3       17.48      130.28     92.16 o 
   9  -3   3     1829.96     2246.47    106.98 o 
  10  -3   3     4058.35     3845.52     94.23 o 
  11  -3   3      597.34      593.35     59.78 o 
 -10  -2   3      165.43      207.72    250.80 o 
  -9  -2   3     6042.83     5961.78    194.72 o 
  -8  -2   3      104.10      138.45    115.86 o 
  -7  -2   3     3007.68     3371.93    159.98 o 
  -6  -2   3     6919.75     6884.20     68.70 o 
  -5  -2   3     1680.52     1688.54     68.37 o 
  -4  -2   3     1525.89     1687.92    102.69 o 
  -3  -2   3     1458.39     1864.84     90.73 o 
  -2  -2   3    11541.03    11133.62    131.87 o 
  -1  -2   3      443.18      533.60    137.50 o 
   0  -2   3      483.56      416.72     50.47 o 
   1  -2   3    28319.40    26985.72     98.56 o 
   2  -2   3     2383.50     2320.02    250.32 o 
   3  -2   3      843.79      953.74     42.37 o 
   4  -2   3    19553.73    18881.50    222.76 o 
   5  -2   3     2093.64     1915.20     71.90 o 
   6  -2   3      252.79      211.16     63.58 o 
   7  -2   3      835.74     1050.86    226.69 o 
   8  -2   3     6366.14     6175.85     48.57 o 
   9  -2   3      324.23      353.73     66.81 o 
  10  -2   3      325.98      342.55    179.91 o 
  11  -2   3     6212.68     5848.57    253.45 o 
 -10  -1   3       10.45      -15.18     52.38 o 
  -9  -1   3      178.70      257.72    133.61 o 
  -8  -1   3     3777.19     3595.92     37.21 o 
  -7  -1   3       17.77       -9.51    131.62 o 
  -6  -1   3     2005.23     2301.12    114.39 o 
  -5  -1   3    13743.48    13401.61    324.54 o 
  -4  -1   3      687.11      612.43     93.65 o 
  -3  -1   3      607.94      632.84     70.73 o 
  -2  -1   3    13584.02    13508.02    519.10 o 
  -1  -1   3     3436.62     3452.99     88.60 o 
   0  -1   3      221.93      191.76     63.95 o 
   1  -1   3      213.77      216.20     86.36 o 
   2  -1   3    19768.71    19836.47    177.07 o 
   3  -1   3      458.63      426.62     86.25 o 
   4  -1   3      335.55      326.54     43.81 o 
   5  -1   3    19510.89    18737.12    104.28 o 
   6  -1   3     1297.93     1285.59     90.62 o 
   7  -1   3       59.01       64.56     59.59 o 
   8  -1   3     6933.29     6959.68    127.42 o 
   9  -1   3      627.63      650.76    128.10 o 
  10  -1   3        4.58      -41.47    205.63 o 
  11  -1   3      609.39      564.12     52.38 o 
 -10   0   3       58.05       24.77    260.95 o 
  -9   0   3       45.27       50.86    105.23 o 
  -8   0   3     5412.35     4795.53     93.56 o 
  -7   0   3      108.09       61.53     66.48 o 
  -6   0   3        6.99      -21.06     42.11 o 
  -5   0   3     2146.59     2093.61    153.29 o 
  -4   0   3    18942.88    18816.14    308.35 o 
  -3   0   3     2894.04     2790.15    202.12 o 
  -2   0   3       19.38      -34.66     69.33 o 
  -1   0   3    46271.28    44639.51    115.72 o 
   0   0   3       13.07       32.10     98.65 o 
   1   0   3      343.52      329.88     28.37 o 
   2   0   3    29151.86    27598.09    775.02 o 
   3   0   3    10737.47    11149.74    323.67 o 
   4   0   3      275.15      350.26     55.36 o 
   5   0   3     7325.37     7363.82    199.79 o 
   6   0   3    15286.54    15510.66    103.09 o 
   7   0   3     2714.87     2815.60     67.75 o 
   8   0   3       18.82       28.83     42.61 o 
  10   0   3        4.46      -20.88     43.55 o 
  11   0   3       10.57      -20.02     62.72 o 
 -10   1   3     2923.18     2965.04    162.36 o 
  -9   1   3      268.74      243.85     73.15 o 
  -8   1   3       11.58      -33.57     99.61 o 
  -7   1   3     5957.81     6119.05    131.61 o 
  -6   1   3     1419.87     1329.93     58.79 o 
  -5   1   3        9.56      -14.30    117.38 o 
  -4   1   3     9422.96     9278.39     53.73 o 
  -3   1   3       22.99      -38.74     82.82 o 
  -2   1   3      128.73      314.07    157.81 o 
  -1   1   3     3160.34     3362.69    186.70 o 
   0   1   3     8013.79     8192.08    260.95 o 
   1   1   3     4972.73     4904.30     88.96 o 
   2   1   3      164.94      296.39    113.14 o 
   3   1   3    24643.54    24175.71    149.83 o 
   4   1   3     6537.23     6472.57    130.71 o 
   5   1   3     6273.32     6452.04    104.26 o 
   6   1   3    11148.57    10454.62    116.29 o 
   7   1   3       41.08       -9.84     19.68 o 
   8   1   3     1690.89     1586.89    199.32 o 
   9   1   3      949.93      923.05    109.84 o 
  10   1   3     2244.95     2628.27    207.24 o 
  11   1   3     1015.17      987.52     32.93 o 
 -10   2   3     3481.11     3579.17    102.29 o 
  -9   2   3      266.10      322.68     83.65 o 
  -8   2   3     2282.12     2153.48     57.08 o 
  -7   2   3     3163.18     2865.74    184.31 o 
  -6   2   3     6153.47     6043.45     90.19 o 
  -5   2   3     4777.31     4772.37    134.39 o 
  -4   2   3     2376.55     2719.80    165.46 o 
  -3   2   3    25790.23    25489.96    265.83 o 
  -2   2   3     6387.82     6679.24    136.26 o 
  -1   2   3      771.97     1121.41    126.96 o 
   0   2   3    11944.90    11952.59    128.34 o 
   1   2   3     3080.36     3040.01     60.60 o 
   2   2   3       44.29      112.28    109.13 o 
   3   2   3       64.84      195.09    261.14 o 
   4   2   3    19545.16    20641.04    227.45 o 
   5   2   3     7255.44     6729.88     88.49 o 
   6   2   3      974.86      988.69    212.92 o 
   7   2   3    11812.25    11066.16    864.78 o 
   8   2   3     1376.21     1449.29    137.93 o 
   9   2   3      114.50      215.56    119.41 o 
  10   2   3     2113.51     2442.19    166.34 o 
  11   2   3       44.85       21.16     71.17 o 
 -10   3   3       22.65      111.40    225.84 o 
  -8   3   3     4142.93     4203.93    191.01 o 
  -7   3   3      566.73      592.78    142.15 o 
  -6   3   3     3856.30     4045.08    145.85 o 
  -5   3   3       53.59       54.09    226.41 o 
  -4   3   3     4074.81     4359.36    203.54 o 
  -3   3   3    10457.05    11088.13    210.94 o 
  -2   3   3     1810.57     2094.61    135.22 o 
  -1   3   3     5913.72     5792.21    234.57 o 
   0   3   3    13697.64    13363.99     75.44 o 
   1   3   3    15511.33    15923.06    531.62 o 
   2   3   3     5939.62     6028.07    129.49 o 
   3   3   3      164.58      133.13      1.90 o 
   4   3   3    24413.95    24289.95    214.45 o 
   5   3   3      330.21      322.82     74.68 o 
   6   3   3     6649.44     6534.78    162.31 o 
   7   3   3     3178.34     2890.06     85.98 o 
   8   3   3     3355.28     3160.86    143.33 o 
   9   3   3     4678.15     5324.87    171.70 o 
  10   3   3      476.39      493.61    330.88 o 
 -10   4   3     1314.17     1897.05    185.42 o 
  -9   4   3      429.92      764.34    189.97 o 
  -8   4   3      778.26      841.68    246.53 o 
  -7   4   3     4173.95     4376.06    113.49 o 
  -6   4   3      350.75      301.28    199.55 o 
  -5   4   3     5050.91     4935.91    132.09 o 
  -4   4   3     2927.35     2935.25     65.38 o 
  -3   4   3     4886.29     4718.24     20.97 o 
  -2   4   3    13349.29    15472.93    265.41 o 
  -1   4   3       35.18       44.41     90.05 o 
   0   4   3    15414.04    16030.03    129.90 o 
   1   4   3     5552.97     5596.85    124.36 o 
   2   4   3      950.20      997.55     39.57 o 
   4   4   3     5914.53     5486.94     68.80 o 
   5   4   3     6517.38     6711.50    105.99 o 
   6   4   3     4748.35     4557.85     42.27 o 
   7   4   3      971.37      850.46     99.54 o 
   8   4   3     2972.45     2798.31     66.86 o 
   9   4   3     1146.37     1086.44    141.67 o 
  10   4   3     2317.23     2248.05     39.09 o 
  11   4   3      783.90      725.44     42.51 o 
  -9   5   3     1389.44     1175.88      4.27 o 
  -8   5   3     2652.79     2795.00    258.01 o 
  -7   5   3      173.73      242.16     71.17 o 
  -6   5   3     3367.52     3395.56    116.90 o 
  -5   5   3      782.13     1148.65    211.80 o 
  -4   5   3     2489.95     2535.95     74.68 o 
  -3   5   3    14764.00    14385.86     15.94 o 
  -2   5   3     3147.30     3077.30     41.18 o 
  -1   5   3    18843.54    19902.22    183.04 o 
   0   5   3    10539.09     9949.64     19.93 o 
   1   5   3     5353.44     5469.23     53.52 o 
   2   5   3     3703.13     3647.46    109.50 o 
   3   5   3      678.18      720.07     56.60 o 
   4   5   3    15964.06    16172.55     74.96 o 
   5   5   3      820.36      936.38    119.85 o 
   6   5   3      303.31      321.55    183.53 o 
   7   5   3    12082.13    12412.62     80.89 o 
   8   5   3       61.21      153.54    130.98 o 
   9   5   3      236.20      353.90     81.59 o 
  10   5   3     4465.29     4022.12    111.31 o 
  11   5   3      415.07      980.50    186.55 o 
  -9   6   3     5392.34     5476.22    203.26 o 
  -8   6   3     1094.75     1154.82     54.18 o 
  -7   6   3      508.46      507.19     48.58 o 
  -6   6   3     5735.97     5736.03    151.45 o 
  -5   6   3     2105.82     2408.70    217.58 o 
  -4   6   3     3727.72     3716.19     64.34 o 
  -3   6   3     5218.35     5547.67    144.52 o 
  -2   6   3     7218.42     6807.34     95.08 o 
  -1   6   3     9688.05    10117.22     81.61 o 
   0   6   3     1635.03     1701.48    181.72 o 
   1   6   3    22609.62    21949.20    260.66 o 
   2   6   3       85.49      113.30     68.67 o 
   3   6   3     5134.42     5144.79     76.67 o 
   4   6   3     6017.86     5863.28     65.38 o 
   5   6   3     1791.65     1680.03     66.42 o 
   6   6   3       40.47       27.52     15.66 o 
   7   6   3     2364.58     2544.08    133.60 o 
   8   6   3     4062.85     4244.11    145.68 o 
   9   6   3      112.03       66.52     94.89 o 
  10   6   3      119.92      168.24    110.26 o 
  11   6   3     3153.60     2876.79     30.84 o 
  -9   7   3      568.69      452.91     42.23 o 
  -8   7   3     2371.63     2340.47     61.11 o 
  -7   7   3       62.21       23.06    117.95 o 
  -6   7   3       68.07       10.91    205.91 o 
  -5   7   3    10426.11     9803.60     71.74 o 
  -4   7   3       28.76      128.96    161.79 o 
  -3   7   3      621.96      641.36     52.38 o 
  -2   7   3    11929.35    12147.11    114.25 o 
  -1   7   3     4589.41     4529.40     76.01 o 
   0   7   3      126.45      147.74    149.55 o 
   1   7   3     5477.52     5161.94     25.24 o 
   2   7   3     7793.78     7777.56    104.15 o 
   3   7   3        2.46        1.99     24.20 o 
   4   7   3     1052.29     1142.48    117.66 o 
   5   7   3     9079.06     8875.20    205.63 o 
   6   7   3      106.83       77.15     66.71 o 
   7   7   3      895.17      965.79     49.63 o 
   8   7   3     5935.62     5450.82    157.85 o 
   9   7   3      858.75     1282.06    131.52 o 
  10   7   3       53.60       21.35     87.11 o 
  -8   8   3     3010.32     2689.76    233.24 o 
  -7   8   3      254.72      230.87    184.09 o 
  -6   8   3       14.67      -30.08    254.78 o 
  -5   8   3     2878.99     3295.35    182.28 o 
  -4   8   3     3376.70     3120.09    176.12 o 
  -3   8   3      195.28      147.18     53.14 o 
  -2   8   3      400.46      375.58    184.37 o 
  -1   8   3    11919.10    12982.53    187.60 o 
   0   8   3      115.51      192.53     59.50 o 
   1   8   3      514.18      590.41    190.73 o 
   2   8   3    12317.97    11982.61    222.99 o 
   3   8   3      502.78      866.25    112.35 o 
   4   8   3      369.88      442.95    251.84 o 
   5   8   3     3770.87     3504.97     38.53 o 
   6   8   3     3911.42     3828.73     64.05 o 
   7   8   3     2024.77     2229.82    119.37 o 
   8   8   3     1147.34     1604.41    201.17 o 
   9   8   3     5322.81     5324.11    112.92 o 
  10   8   3     1267.82     1290.70     76.77 o 
  -7   9   3     4398.07     3969.93    157.04 o 
  -6   9   3       56.31       34.07     13.57 o 
  -5   9   3       65.22      227.83    218.15 o 
  -4   9   3     7215.52     7232.93    195.28 o 
  -3   9   3       35.66       17.74     35.87 o 
  -2   9   3       30.51       82.18    232.48 o 
  -1   9   3      414.73      861.89    251.36 o 
   0   9   3     3998.71     4307.55    240.45 o 
   1   9   3       64.99      208.57    128.10 o 
   2   9   3      184.07      217.11    199.27 o 
   3   9   3     3077.96     2808.19     41.75 o 
   4   9   3        3.01       20.12    243.87 o 
   5   9   3       34.64       13.66     88.72 o 
   6   9   3     4024.50     4150.79    234.57 o 
   7   9   3      152.19      321.58    226.12 o 
   8   9   3      246.96      215.50     77.34 o 
   9   9   3     1694.44     2167.39    254.78 o 
  -7  10   3      678.68      715.76     74.11 o 
  -6  10   3     2420.37     3093.52    242.07 o 
  -5  10   3      495.26      491.25     53.42 o 
  -4  10   3      672.28     1019.79    228.78 o 
  -3  10   3     6917.18     6469.25     46.50 o 
  -2  10   3      226.52      208.09    116.34 o 
  -1  10   3     1998.18     1889.27     52.38 o 
   0  10   3    11203.03    11020.00     22.58 o 
   1  10   3        4.18       -5.74     11.48 o 
   2  10   3     3317.88     3192.59    176.69 o 
   3  10   3     1245.46     1042.09    104.19 o 
   4  10   3      816.11      858.47    180.67 o 
   5  10   3     3137.27     3158.71    144.23 o 
   6  10   3       19.76      190.63    263.80 o 
   7  10   3     2423.45     2584.25    156.47 o 
   8  10   3     1173.64     1267.55    205.15 o 
  -6  11   3     1256.61     1471.37    124.59 o 
  -5  11   3       75.71      164.92     81.80 o 
  -4  11   3     1270.11     1568.44    230.58 o 
  -3  11   3      215.76      336.96    253.74 o 
  -2  11   3      429.27      480.15    114.82 o 
  -1  11   3     1837.90     1702.05     13.85 o 
   0  11   3      489.55     1089.25    238.55 o 
   1  11   3     3145.95     3403.72    171.09 o 
   2  11   3      956.86      889.88    124.59 o 
   3  11   3      880.35      979.93     61.68 o 
   4  11   3     2452.12     2737.11    142.72 o 
   5  11   3      230.33      216.92     22.01 o 
   7  11   3      821.23     1094.28     87.39 o 
  -4  12   3     2000.10     1928.27    258.48 o 
  -3  12   3      753.14      729.23     17.84 o 
  -2  12   3      186.42      218.72     93.56 o 
  -1  12   3      198.18      285.53    240.74 o 
   1  12   3      334.59      223.18     31.60 o 
   2  12   3      125.43       61.01    249.18 o 
   3  12   3     1830.94     1815.44    182.57 o 
   4  12   3      167.35      466.10    114.25 o 
   6  12   3     1841.27     1933.39    105.52 o 
  -3  13   3     1683.21     2010.44    116.34 o 
  -2  13   3      226.67      211.13     49.44 o 
   1  13   3      654.09      695.74     44.60 o 
   2  13   3      977.66      983.06    133.13 o 
   3  13   3      175.82      214.55    240.45 o 
   0 -12   4      675.73      760.17    251.08 o 
   1 -12   4      491.68      774.59    140.06 o 
   2 -12   4     2459.13     2305.46    231.15 o 
   0 -11   4      133.28       81.70     10.34 o 
   1 -11   4      275.29      216.54     17.27 o 
   2 -11   4     1631.21     1833.76    262.47 o 
   3 -11   4      279.75      366.47    199.27 o 
   4 -11   4     1778.09     1594.16     18.88 o 
   5 -11   4      735.23      657.59    109.50 o 
  -5 -10   4      599.22     1131.28    185.99 o 
  -4 -10   4      929.61     1063.25    134.93 o 
  -3 -10   4     1058.28     1141.91    213.88 o 
  -1 -10   4     1280.04     1085.93     27.61 o 
   0 -10   4     3390.98     3282.83    175.36 o 
   1 -10   4     1878.90     2299.95    216.26 o 
   2 -10   4     1179.41     1269.06     43.84 o 
   3 -10   4     1480.10     1949.71    141.39 o 
   4 -10   4     1200.67     1578.41    219.48 o 
   5 -10   4     2133.82     2765.68    249.18 o 
   6 -10   4     1481.04     1515.12     75.44 o 
  -6  -9   4     2504.08     2487.08     58.17 o 
  -5  -9   4     4397.11     4312.20    180.96 o 
  -4  -9   4      763.08      737.87     21.26 o 
  -3  -9   4     2241.03     2335.92     33.97 o 
  -2  -9   4     1715.57     1772.93    104.19 o 
  -1  -9   4     1627.90     1712.38    185.61 o 
   0  -9   4      420.93      392.47    214.93 o 
   1  -9   4       17.75       12.05    264.08 o 
   2  -9   4     2724.07     2851.93    105.23 o 
   3  -9   4       29.44       78.19    196.33 o 
   4  -9   4      755.68      884.09    122.50 o 
   5  -9   4     3843.29     4073.93    204.30 o 
   6  -9   4      490.89     1163.55    225.55 o 
   7  -9   4      795.79      740.81     27.90 o 
   8  -9   4      785.02      756.09    125.92 o 
  -7  -8   4     1955.07     1720.84      3.42 o 
  -6  -8   4      626.77     1037.91    173.46 o 
  -5  -8   4       16.20       -7.59     15.18 o 
  -4  -8   4     7237.99     7472.72    208.85 o 
  -3  -8   4     1819.15     2212.95    159.03 o 
  -2  -8   4     2066.01     2488.97    139.65 o 
  -1  -8   4     7853.13     7733.25     68.31 o 
   0  -8   4      480.79      770.32    129.43 o 
   1  -8   4     1958.09     1777.96    163.97 o 
   2  -8   4     4913.40     4714.35    155.72 o 
   3  -8   4     2735.08     2649.25    141.10 o 
   4  -8   4     1160.59      984.87     21.54 o 
   5  -8   4      100.31       63.48    105.99 o 
   6  -8   4     3300.23     2931.73    222.61 o 
   7  -8   4      133.67      103.24     54.47 o 
   8  -8   4      164.57      159.32    134.46 o 
  -7  -7   4     4609.88     4862.66    237.04 o 
  -6  -7   4       75.12      131.80     80.75 o 
  -5  -7   4       15.97      -29.23     58.45 o 
  -4  -7   4     2320.41     2481.39    143.14 o 
  -3  -7   4     2126.56     2335.16     74.67 o 
  -2  -7   4     1052.45     1148.76    147.45 o 
  -1  -7   4       11.02       -7.07     88.94 o 
   0  -7   4     5414.97     5335.61     54.62 o 
   1  -7   4      334.99      341.70     18.31 o 
   2  -7   4       17.25       -3.61      7.21 o 
   3  -7   4    13700.72    14214.30     83.12 o 
   4  -7   4      565.81     1207.10    234.57 o 
   5  -7   4      196.14      164.54      9.01 o 
   6  -7   4     2435.59     2708.55    195.00 o 
   7  -7   4     1520.72     1666.66    122.50 o 
   8  -7   4        5.14      -27.03     65.18 o 
   9  -7   4      132.33       85.21     41.47 o 
  -8  -6   4       10.06       -1.14    104.38 o 
  -7  -6   4       48.46       -5.22     96.41 o 
  -6  -6   4     6398.20     6310.31    213.60 o 
  -5  -6   4       31.14       73.54     55.80 o 
  -4  -6   4      246.21      227.36     47.18 o 
  -3  -6   4    12610.15    12577.18    526.69 o 
  -2  -6   4      902.66      844.97     81.27 o 
  -1  -6   4      349.84      350.94     60.64 o 
   0  -6   4     9509.69     9774.86    236.09 o 
   1  -6   4     3807.98     3450.72    102.27 o 
   2  -6   4      167.73      202.12     87.39 o 
   3  -6   4     1274.52     1417.85    177.73 o 
   4  -6   4    10228.07     9529.67    442.24 o 
   5  -6   4       15.97       -5.93     79.42 o 
   6  -6   4      263.41      154.88     46.05 o 
   7  -6   4     8571.75     8203.86    134.06 o 
   8  -6   4       41.67      104.28     71.23 o 
   9  -6   4      184.61      278.38    123.01 o 
  10  -6   4     2460.27     2245.85    115.97 o 
  -9  -5   4     2989.11     3255.50    256.96 o 
  -8  -5   4      148.58      232.20    108.36 o 
  -7  -5   4        4.26      -23.77     47.54 o 
  -6  -5   4     5345.54     4955.37    112.35 o 
  -5  -5   4     3732.44     3677.19    107.27 o 
  -4  -5   4      149.92      103.68     46.29 o 
  -3  -5   4      378.88      376.88    137.91 o 
  -2  -5   4    15502.18    15562.98    724.30 o 
  -1  -5   4     2085.91     2197.47    103.57 o 
   0  -5   4       16.32       -1.99     30.04 o 
   1  -5   4    22276.34    21786.18    870.52 o 
   2  -5   4      693.91      625.11     48.11 o 
   3  -5   4       13.32      -14.51     65.18 o 
   4  -5   4     4672.23     4345.63    270.06 o 
   5  -5   4     1413.93     1335.77     19.64 o 
   6  -5   4     1191.85     1075.99     71.24 o 
   7  -5   4     3218.48     3047.50    153.63 o 
   8  -5   4     3776.20     3947.81    103.78 o 
   9  -5   4      276.53      297.77    138.21 o 
  10  -5   4      851.98     1067.03    128.38 o 
  -9  -4   4      448.79      374.15    203.82 o 
  -8  -4   4     5680.53     5959.59    222.14 o 
  -7  -4   4      983.79     1004.23     64.05 o 
  -6  -4   4     1796.73     1918.73    130.47 o 
  -5  -4   4    19508.99    19715.80     76.81 o 
  -4  -4   4      990.40     1095.90     67.16 o 
  -3  -4   4     1132.40     1246.94    200.88 o 
  -2  -4   4    17073.31    17999.04    148.47 o 
  -1  -4   4     2518.57     2483.09    261.90 o 
   0  -4   4     3017.76     3228.68    159.86 o 
   1  -4   4     2451.06     2577.64     79.68 o 
   2  -4   4    28159.06    27996.44    394.18 o 
   3  -4   4     3339.54     3527.81    107.65 o 
   4  -4   4      451.40      445.17    207.00 o 
   5  -4   4     8818.02     8769.96    166.96 o 
   6  -4   4      803.69      785.70     52.93 o 
   7  -4   4     2245.24     2615.78     96.07 o 
   8  -4   4     2323.80     1998.63     72.39 o 
   9  -4   4      735.46      644.96     40.13 o 
  10  -4   4      838.67      697.82      9.77 o 
  11  -4   4      503.73      313.52    255.35 o 
  -9  -3   4      192.33      154.39     30.27 o 
  -8  -3   4     1877.22     2491.44    192.91 o 
  -7  -3   4     1473.22     1938.14    162.07 o 
  -6  -3   4     3001.06     3036.60    162.36 o 
  -5  -3   4     1284.17     1624.76    154.97 o 
  -4  -3   4    12377.63    11607.14     95.65 o 
  -3  -3   4     8972.32     8319.35    372.26 o 
  -2  -3   4     4788.39     4397.35     88.77 o 
  -1  -3   4    35651.87    35150.64    367.75 o 
   0  -3   4     4740.49     4603.36    130.24 o 
   1  -3   4     2434.36     2374.71     86.45 o 
   2  -3   4     6611.39     6310.59     41.38 o 
   3  -3   4      176.60      194.59     33.91 o 
   4  -3   4     6427.30     6296.68     66.23 o 
   5  -3   4     2491.79     2273.61     78.38 o 
   6  -3   4     4290.30     4838.05    107.83 o 
   7  -3   4     4741.19     4590.82    143.00 o 
   8  -3   4      980.21     1194.07    157.66 o 
   9  -3   4     4424.65     4662.89    164.68 o 
  10  -3   4     1866.10     1779.15    179.39 o 
  11  -3   4      797.89      686.82     23.91 o 
  -9  -2   4     3088.26     2924.33     61.87 o 
  -8  -2   4      310.64      354.61     90.05 o 
  -7  -2   4     9593.41     9058.72     40.96 o 
  -6  -2   4     3184.93     3405.93    116.85 o 
  -5  -2   4     2679.77     3059.79    180.36 o 
  -4  -2   4     7833.20     7820.88     76.56 o 
  -3  -2   4     1421.72     1599.01    122.13 o 
  -2  -2   4    25538.20    25729.17    535.56 o 
  -1  -2   4     3063.88     2717.32    243.49 o 
   0  -2   4    29476.91    28079.63    158.23 o 
   1  -2   4     9122.85     9022.85     72.96 o 
   2  -2   4      178.92      103.28     64.48 o 
   3  -2   4     6363.92     6163.72    106.94 o 
   4  -2   4     5981.67     5809.58     41.13 o 
   5  -2   4     1996.85     2176.31     77.77 o 
   6  -2   4     4789.02     4653.30    223.99 o 
   7  -2   4        0.16      -39.37    113.13 o 
   8  -2   4     2880.86     2900.85    141.91 o 
   9  -2   4     1862.76     2187.77    141.37 o 
  10  -2   4     1024.48     1076.15     74.96 o 
  11  -2   4     4092.38     4079.24     84.26 o 
 -10  -1   4      706.34      760.74    177.45 o 
  -9  -1   4       39.89       13.76     85.59 o 
  -8  -1   4     2371.63     2812.05    111.03 o 
  -7  -1   4     1486.65     1576.57     91.30 o 
  -6  -1   4     2760.01     2758.95     67.32 o 
  -5  -1   4    11914.14    12777.07     92.95 o 
  -4  -1   4     2340.27     2413.57     94.94 o 
  -3  -1   4    12939.53    12881.41    845.57 o 
  -2  -1   4     8964.28     8726.16    119.44 o 
  -1  -1   4     5209.71     5005.30    160.79 o 
   0  -1   4    15154.01    16589.97    120.44 o 
   1  -1   4      789.10      756.25     34.49 o 
   2  -1   4    17901.50    17559.05    453.48 o 
   3  -1   4     3934.70     3915.67     98.45 o 
   4  -1   4     2295.47     2538.38     66.12 o 
   5  -1   4    25728.51    25054.13    119.21 o 
   6  -1   4      623.40      641.33    207.09 o 
   7  -1   4      774.29      850.25     86.88 o 
   8  -1   4     6491.61     6669.60    121.70 o 
   9  -1   4      981.51     1310.44    214.17 o 
  10  -1   4      215.08      278.12    238.55 o 
  11  -1   4      156.83      152.77     36.91 o 
 -10   0   4      461.66      565.36    194.24 o 
  -9   0   4     1135.12     1078.05     95.93 o 
  -8   0   4      671.67      680.88     63.82 o 
  -7   0   4     4476.91     4101.47    266.31 o 
  -6   0   4      999.53     1183.84    184.99 o 
  -5   0   4       48.78       -0.14     72.06 o 
  -4   0   4    22187.67    20824.35    493.72 o 
  -3   0   4     4560.04     4384.88    119.42 o 
  -2   0   4    13489.67    13328.06    146.74 o 
  -1   0   4    24236.97    23336.22    867.75 o 
   0   0   4     2799.47     3151.81     98.80 o 
   1   0   4     7841.62     7886.63    141.10 o 
   2   0   4    18438.45    18063.23    801.73 o 
   3   0   4     4196.04     4090.16    434.36 o 
   4   0   4     4084.23     3940.85    109.36 o 
   5   0   4     1576.13     1835.91     68.07 o 
   6   0   4     7346.17     7025.91     38.17 o 
   7   0   4       12.49       -4.10      8.21 o 
   8   0   4      308.92      313.93     53.27 o 
   9   0   4    10225.75     9443.11      7.97 o 
  10   0   4      312.57      281.54     18.03 o 
  11   0   4      156.49      111.59    203.26 o 
  12   0   4     2430.06     2268.45      8.26 o 
 -10   1   4     4016.81     3741.34     21.54 o 
  -9   1   4       11.98      -34.33     82.34 o 
  -8   1   4     1137.38     1226.54     60.12 o 
  -7   1   4    10195.47    10326.35    127.71 o 
  -6   1   4       49.10       36.92     44.10 o 
  -5   1   4     1074.69     1435.67    228.54 o 
  -4   1   4     7986.97     7472.02    127.49 o 
  -3   1   4    15764.23    15984.26    402.57 o 
  -2   1   4      507.74     1030.63    152.51 o 
  -1   1   4      322.63      370.80     91.78 o 
   0   1   4    27582.20    26843.77    259.53 o 
   1   1   4       81.98       32.05    126.20 o 
   2   1   4      335.49      444.90     79.54 o 
   3   1   4    28960.59    28520.41    230.68 o 
   4   1   4      151.49      173.48     34.73 o 
   5   1   4      921.83      864.02    244.81 o 
   6   1   4    12197.72    12097.64     87.20 o 
   7   1   4     1182.17     1265.48     42.15 o 
   8   1   4       89.57       55.75     28.13 o 
   9   1   4      857.38     1262.80    130.95 o 
  10   1   4     5669.65     5715.91    254.50 o 
  11   1   4      241.65      169.85    115.86 o 
  12   1   4       12.43       -9.30     18.60 o 
 -10   2   4     1765.86     1808.30    262.42 o 
  -9   2   4     2174.72     2274.05    261.42 o 
  -8   2   4      514.64      567.12    130.46 o 
  -7   2   4      606.20      481.37     40.68 o 
  -6   2   4    14586.57    14470.60    123.86 o 
  -5   2   4       64.13       51.65     74.19 o 
  -4   2   4        3.12       -7.51     95.22 o 
  -3   2   4    24248.63    24560.79     81.46 o 
  -2   2   4      456.47      593.63    140.82 o 
  -1   2   4       55.16       46.50    238.84 o 
   0   2   4     5553.35     5265.54     37.29 o 
   1   2   4     5511.96     5478.39     87.16 o 
   2   2   4      295.65      461.74    106.45 o 
   3   2   4      361.34      451.53    166.55 o 
   4   2   4    10615.45    10404.83    525.93 o 
   5   2   4     1279.51     1211.40     50.72 o 
   6   2   4      384.60      378.98     47.12 o 
   7   2   4    12026.94    11503.09     63.81 o 
   8   2   4      187.42      160.99     16.56 o 
   9   2   4      234.13      183.85    112.58 o 
  10   2   4     4637.84     4396.84     62.15 o 
  11   2   4      737.92      712.15    253.45 o 
  12   2   4      213.52      210.37     40.90 o 
 -10   3   4        2.55      -54.94    219.20 o 
  -9   3   4     2287.63     2384.88     34.54 o 
  -8   3   4       84.74       36.53    189.21 o 
  -7   3   4      340.51      384.40     42.51 o 
  -6   3   4     4647.26     4570.97     64.34 o 
  -5   3   4     3927.17     4371.13    256.39 o 
  -4   3   4      636.08      588.70     24.67 o 
  -3   3   4      730.98      621.15    101.72 o 
  -2   3   4    27317.75    27813.14    202.97 o 
  -1   3   4     7415.99     7109.95      4.27 o 
   0   3   4     1466.20     1497.38    116.05 o 
   1   3   4    32907.30    30901.70    116.69 o 
   2   3   4      557.45      493.63     84.01 o 
   3   3   4     4362.83     4486.33    217.35 o 
   4   3   4     6758.32     6552.09    132.85 o 
   5   3   4     2743.50     2705.33     71.74 o 
   6   3   4     1156.01     1026.15    404.66 o 
   7   3   4      434.93      455.38     58.49 o 
   8   3   4     8142.98     7647.41     16.60 o 
   9   3   4      405.38      407.14     71.87 o 
  10   3   4      503.92      660.70     67.66 o 
  11   3   4     4482.27     4901.38    172.99 o 
  -9   4   4      233.42      176.12    142.72 o 
  -8   4   4     2795.99     2902.89    113.20 o 
  -7   4   4      515.44      615.93    177.26 o 
  -6   4   4       95.45      103.15    234.85 o 
  -5   4   4     5645.49     5801.03    171.09 o 
  -4   4   4      115.20       84.36    115.29 o 
  -3   4   4      146.05      116.05    235.71 o 
  -2   4   4    20558.98    20376.77    250.80 o 
  -1   4   4     3991.61     3777.49    240.17 o 
   0   4   4     1369.04     1770.18    209.61 o 
   1   4   4     5626.81     5359.20     50.85 o 
   2   4   4     9143.75     8978.44     79.95 o 
   3   4   4    14379.11    14417.27    216.26 o 
   4   4   4       46.33      102.29     79.99 o 
   5   4   4    12702.37    12126.33    196.33 o 
   6   4   4     2807.78     2861.04     35.30 o 
   7   4   4      810.10      870.09     44.55 o 
   8   4   4     4911.34     4772.02    136.96 o 
   9   4   4      584.23      510.61     51.00 o 
  10   4   4     2361.18     2087.79    240.74 o 
  -9   5   4      136.96      131.71     64.53 o 
  -8   5   4     1789.13     1926.09    169.76 o 
  -7   5   4      935.58      919.87    200.31 o 
  -6   5   4     1599.68     1492.25     14.61 o 
  -5   5   4      693.03      560.61     54.18 o 
  -4   5   4     7644.38     7102.07      6.93 o 
  -3   5   4     2652.79     3043.61    172.99 o 
  -2   5   4      772.79      749.63     76.29 o 
  -1   5   4    19977.43    19877.64    129.15 o 
   0   5   4     1561.65     1565.31    169.47 o 
   1   5   4      434.37      345.36     41.94 o 
   2   5   4    13862.66    12746.16    216.30 o 
   3   5   4     2090.52     1957.57    140.67 o 
   4   5   4     4277.95     4565.56    176.40 o 
   5   5   4     5027.45     5129.30    162.83 o 
   6   5   4     2907.57     2898.05    104.66 o 
   7   5   4     5529.50     5256.64    212.84 o 
   8   5   4      534.40      474.79    115.86 o 
   9   5   4     3653.67     3283.65     39.11 o 
  10   5   4     1191.86     1135.93    118.76 o 
  11   5   4      410.49      615.93    159.42 o 
  -9   6   4     1554.00     1703.76     45.93 o 
  -8   6   4       24.07      203.35    264.65 o 
  -7   6   4     2641.51     2805.72    209.90 o 
  -6   6   4      647.52      610.05     41.18 o 
  -5   6   4     1648.60     2370.74    257.15 o 
  -4   6   4     4052.11     3966.51     61.11 o 
  -3   6   4       81.20       40.33    195.57 o 
  -2   6   4     9386.16    10681.72    256.39 o 
  -1   6   4     2542.73     2584.63     54.75 o 
   0   6   4     3045.86     3055.19    235.71 o 
   1   6   4    16928.21    17697.46    254.64 o 
   2   6   4       62.82       83.66     92.81 o 
   3   6   4    12101.69    11657.15    873.47 o 
   4   6   4     5087.85     4982.79     20.50 o 
   5   6   4     2817.88     3083.37    192.06 o 
   6   6   4     3468.30     3298.11     28.94 o 
   7   6   4      410.30      447.14     50.91 o 
   8   6   4     4632.06     4502.03    216.49 o 
   9   6   4     1664.21     1896.00     76.64 o 
  10   6   4      368.16      443.42    115.86 o 
  11   6   4     2268.21     2234.95     58.45 o 
  -8   7   4     1549.12     1993.65    193.39 o 
  -7   7   4      521.94      739.48    161.03 o 
  -6   7   4      587.88      562.89      8.26 o 
  -5   7   4     2454.44     2643.93     75.44 o 
  -4   7   4      520.91      594.87    103.34 o 
  -3   7   4     6284.48     6425.60    172.42 o 
  -2   7   4      950.02      942.55     10.63 o 
  -1   7   4     2634.06     2454.53     46.21 o 
   0   7   4     5305.25     5232.73    173.46 o 
   1   7   4      236.13      183.55     24.74 o 
   2   7   4     8966.98     8447.68    107.12 o 
   3   7   4     1518.79     1887.09    162.83 o 
   4   7   4      827.89      923.09     88.72 o 
   5   7   4     4826.31     4972.92    198.23 o 
   6   7   4       23.12       24.20     47.07 o 
   7   7   4     1375.38     1800.09    238.36 o 
   8   7   4     2190.91     2586.87    126.49 o 
   9   7   4      539.12      829.54    149.55 o 
  -8   8   4     1452.64     1807.00    123.55 o 
  -7   8   4     1703.70     1898.09     94.89 o 
  -6   8   4      302.95      312.47     83.41 o 
  -5   8   4      194.72      102.20    166.06 o 
  -4   8   4     5806.84     5482.39     55.23 o 
  -3   8   4       18.58      100.01    115.58 o 
  -2   8   4      667.99      676.19    149.36 o 
  -1   8   4     7949.04     7893.37    235.71 o 
   0   8   4      254.05      288.37     58.45 o 
   1   8   4     3921.80     3697.73    146.46 o 
   2   8   4     4107.76     4283.71    165.26 o 
   3   8   4     4460.42     4027.91     21.26 o 
   4   8   4     2815.60     2560.81    173.27 o 
   5   8   4      667.34      696.50     33.78 o 
   6   8   4     9670.15     9325.55    194.24 o 
   7   8   4      274.65      447.12    207.24 o 
   8   8   4        0.34       48.60     35.99 o 
   9   8   4     6217.45     6151.94    134.46 o 
  10   8   4      183.57      117.09    231.91 o 
  -7   9   4     2553.05     2280.79      6.07 o 
  -6   9   4      422.44     1002.61    159.99 o 
  -5   9   4     1506.86     1479.91     60.35 o 
  -4   9   4     3554.33     3709.74    119.28 o 
  -3   9   4     1371.46     1250.47     66.71 o 
  -2   9   4     1096.81      932.87      5.03 o 
  -1   9   4     1917.54     1892.59     17.55 o 
   0   9   4    11726.64    11670.57     75.44 o 
   1   9   4      139.74      210.69     67.86 o 
   2   9   4     1359.38     1378.28     99.92 o 
   3   9   4     6716.71     7034.61    229.07 o 
   4   9   4      165.08      370.07    127.82 o 
   5   9   4      789.31      749.16    231.91 o 
   6   9   4     3511.44     3269.54    110.26 o 
   7   9   4      479.36      624.66    142.72 o 
   8   9   4      264.02      297.67    113.49 o 
   9   9   4      720.06      825.93     49.15 o 
  -6  10   4     2123.26     1894.11     28.18 o 
  -5  10   4        2.98       91.28    201.93 o 
  -4  10   4        6.24       86.63    134.18 o 
  -3  10   4     5131.38     5072.56    109.98 o 
  -2  10   4       93.49       30.36      0.95 o 
  -1  10   4       29.19       46.78    117.95 o 
   0  10   4     8491.99     9583.36    128.58 o 
   1  10   4     3438.83     3294.41     72.50 o 
   2  10   4      136.62       63.96    175.93 o 
   3  10   4     2262.48     2426.92    251.65 o 
   4  10   4     7341.71     6843.31     43.27 o 
   5  10   4      384.73      341.89      0.76 o 
   6  10   4      278.96      334.49     92.23 o 
   8  10   4       35.74       21.26      5.31 o 
   9  10   4       18.95       53.33    264.93 o 
  -5  11   4      625.45      532.15    180.96 o 
  -4  11   4       24.68      -17.13     34.26 o 
  -3  11   4      479.66      977.18    242.07 o 
  -2  11   4     4114.41     3980.75    115.58 o 
  -1  11   4      407.06      404.04    208.85 o 
   0  11   4       12.41      132.75    144.52 o 
   1  11   4     5797.70     5451.17    164.45 o 
   2  11   4      822.79      889.60     87.11 o 
   3  11   4       19.05      159.70    175.07 o 
   4  11   4     3220.49     3098.17     18.03 o 
   5  11   4       49.14      -32.45    250.04 o 
   6  11   4      430.31      471.98    217.30 o 
   7  11   4      649.30     1116.67    160.74 o 
   8  11   4     1042.42     1322.01    245.77 o 
  -4  12   4      316.42      442.09    118.23 o 
  -3  12   4       15.61      190.07    221.57 o 
  -2  12   4     2238.29     2403.19    174.60 o 
  -1  12   4     1795.55     1574.33     89.58 o 
   1  12   4      894.24      853.54     74.96 o 
   2  12   4     2347.96     2638.62    113.20 o 
   3  12   4      560.70      559.57     61.39 o 
   4  12   4      585.86      492.29      2.37 o 
   5  12   4     3637.31     3492.16     21.54 o 
  -3  13   4     1005.60      875.93     72.78 o 
  -2  13   4      356.06      476.54    105.52 o 
   0  13   4      538.60      582.06    179.34 o 
   1  13   4      256.88      344.93    189.40 o 
   2  13   4      717.84      716.71     31.12 o 
   3  13   4      215.30      205.06    197.37 o 
   4  13   4      926.19      822.79     18.88 o 
   0 -11   5      154.61      190.63     61.68 o 
   1 -11   5      145.96      143.95     30.55 o 
   2 -11   5     1054.26      921.48      9.58 o 
   3 -11   5     1279.71     1278.17    218.44 o 
   4 -11   5      588.09      810.93    156.76 o 
  -4 -10   5     2566.84     2421.51     46.21 o 
  -3 -10   5     2413.25     2617.55    202.50 o 
  -1 -10   5      331.30      332.02    247.09 o 
   0 -10   5     4391.66     3910.53    167.10 o 
   1 -10   5      275.36      257.06    154.10 o 
   2 -10   5       40.76      106.56    216.26 o 
   3 -10   5     3308.46     3326.76     41.18 o 
   5 -10   5       95.84      170.14    108.18 o 
   6 -10   5     1309.00     1358.55    149.36 o 
  -5  -9   5      588.30      638.14     45.45 o 
  -4  -9   5      236.43      184.85      7.97 o 
  -3  -9   5     4517.12     4143.86      7.69 o 
  -2  -9   5      260.80      379.95     90.80 o 
  -1  -9   5     4393.85     4270.07    102.29 o 
   0  -9   5     2694.94     2453.68     70.12 o 
   1  -9   5     1001.28     1051.39    246.81 o 
   2  -9   5     2739.92     2917.03     90.34 o 
   3  -9   5      534.20      724.20     79.71 o 
   4  -9   5     1379.84     1371.45    233.05 o 
   5  -9   5     1046.45     1019.22     93.28 o 
   6  -9   5      239.56      196.23     65.66 o 
   7  -9   5     1961.66     1839.64     76.77 o 
  -6  -8   5     1447.25     1829.11    174.60 o 
  -5  -8   5     1293.30     1401.06    116.90 o 
  -4  -8   5     2671.08     2511.46     44.41 o 
  -3  -8   5       41.85      160.25    107.33 o 
  -2  -8   5     6548.47     6568.30     81.04 o 
  -1  -8   5     1534.78     1515.68    140.71 o 
   0  -8   5      753.60      579.21     35.11 o 
   1  -8   5     4486.75     4506.63    123.55 o 
   2  -8   5       18.57      -26.95     53.90 o 
   3  -8   5     2947.96     2900.99     61.87 o 
   4  -8   5      195.43      301.18    189.69 o 
   6  -8   5     2528.17     2648.96    167.39 o 
   7  -8   5      159.97      119.94     36.91 o 
   8  -8   5      809.84      728.66     15.37 o 
  -7  -7   5     1995.54     2006.55     23.91 o 
  -6  -7   5      279.98      353.28    170.61 o 
  -5  -7   5     3157.73     3446.32     87.39 o 
  -4  -7   5      357.97      347.90    113.77 o 
  -3  -7   5     4545.93     4422.85    114.82 o 
  -2  -7   5     3146.12     3061.23    138.74 o 
  -1  -7   5     1244.15     1214.98     60.76 o 
   0  -7   5     8158.58     7610.89    284.43 o 
   1  -7   5      637.41      947.20    145.85 o 
   2  -7   5     2420.46     2762.64    156.19 o 
   3  -7   5     4766.72     5093.34    200.03 o 
   4  -7   5      254.40      892.44    226.41 o 
   5  -7   5     1464.53     1875.13    209.90 o 
   6  -7   5      964.57     1097.03    183.33 o 
   7  -7   5     2156.67     1970.91     57.27 o 
   8  -7   5      296.70      268.49     49.86 o 
   9  -7   5        0.09      -43.90    138.42 o 
  -7  -6   5      607.14      685.96    254.31 o 
  -6  -6   5     4602.03     4293.79     13.00 o 
  -5  -6   5       53.13      102.20    171.66 o 
  -4  -6   5     1260.50     1183.02     28.21 o 
  -3  -6   5     2184.60     2219.79    209.09 o 
  -2  -6   5     1274.68     1570.69     90.08 o 
  -1  -6   5     6103.63     5765.87    201.50 o 
   0  -6   5       88.32      116.21    124.30 o 
   1  -6   5     4568.27     4432.93    134.73 o 
   2  -6   5     2322.59     2698.68    229.26 o 
   3  -6   5      550.25      520.47    133.13 o 
   4  -6   5    10395.49    10008.15     76.57 o 
   5  -6   5       22.13        2.18     24.86 o 
   6  -6   5     1150.64      975.94     26.40 o 
   7  -6   5     7896.32     8066.74    151.90 o 
   8  -6   5     1670.01     1824.54    119.32 o 
   9  -6   5      160.57      294.22    134.54 o 
  10  -6   5      936.50      811.79    127.25 o 
  -8  -5   5     1353.53     1387.39     67.75 o 
  -7  -5   5     1563.08     1465.96    153.06 o 
  -6  -5   5     1383.39     2013.86    259.05 o 
  -5  -5   5     6671.00     6185.96     54.01 o 
  -4  -5   5     1056.12     1026.70    344.93 o 
  -3  -5   5        6.90       -2.80      5.59 o 
  -2  -5   5     9841.96     9365.57    195.14 o 
  -1  -5   5     1468.14     1644.78    154.29 o 
   0  -5   5     2421.05     2254.74     58.07 o 
   1  -5   5     9947.08     9870.16    147.75 o 
   2  -5   5     2034.46     2227.17    245.48 o 
   3  -5   5     1470.86     1444.78    351.19 o 
   4  -5   5     4091.79     3847.93     42.65 o 
   5  -5   5     2967.70     2927.62    251.46 o 
   6  -5   5      103.56       44.57     26.99 o 
   7  -5   5       94.37       67.39    120.01 o 
   8  -5   5     7534.07     7383.11     86.24 o 
   9  -5   5       16.08       28.45    131.34 o 
  10  -5   5      270.74      261.85    162.64 o 
  -8  -4   5     5838.65     5629.09    211.23 o 
  -7  -4   5       27.21       78.57    221.09 o 
  -6  -4   5      357.45      386.26    123.43 o 
  -5  -4   5     8303.19     7443.13    138.54 o 
  -4  -4   5     2233.24     2039.71     63.43 o 
  -3  -4   5     1353.81     1465.26     86.73 o 
  -2  -4   5     4419.22     4274.33    105.76 o 
  -1  -4   5    11083.27    11355.95    215.83 o 
   0  -4   5      407.39      345.79     60.40 o 
   1  -4   5     1512.19     1479.74    286.85 o 
   2  -4   5    19191.07    19130.69    122.22 o 
   3  -4   5      621.36      642.23     35.38 o 
   4  -4   5      227.63      258.11     79.66 o 
   5  -4   5     9693.86     9157.75     83.37 o 
   6  -4   5      994.95     1222.61    106.84 o 
   7  -4   5        6.79      -12.76     62.29 o 
   8  -4   5     3847.32     3449.80     90.64 o 
   9  -4   5     2496.13     2792.00    134.18 o 
  10  -4   5       65.17       35.07     97.23 o 
  11  -4   5     1014.46     1463.68    187.03 o 
  -9  -3   5      596.67      597.43     47.82 o 
  -8  -3   5     1072.44     1124.07      8.26 o 
  -7  -3   5     4724.26     4507.39     37.48 o 
  -6  -3   5      216.99      279.20     80.09 o 
  -5  -3   5     1513.65     1456.03    117.00 o 
  -4  -3   5    13146.14    13265.43    145.94 o 
  -3  -3   5      193.68      217.35    123.91 o 
  -2  -3   5       27.97      151.58    138.72 o 
  -1  -3   5    15898.40    14897.70     30.84 o 
   0  -3   5      271.81      338.99     76.21 o 
   1  -3   5      382.94      341.81     24.49 o 
   2  -3   5     4379.13     3999.72    104.90 o 
   3  -3   5     9661.97     9506.55     56.89 o 
   4  -3   5     3293.63     3314.11     42.25 o 
   5  -3   5      160.15      100.12     85.73 o 
   6  -3   5    10873.41    11180.56    250.04 o 
   7  -3   5      264.67      266.23    104.64 o 
   8  -3   5       15.23      -14.00     32.31 o 
   9  -3   5     4125.83     4085.17    110.11 o 
  10  -3   5        5.56       28.94     78.66 o 
  11  -3   5      178.65      152.96    119.28 o 
  -9  -2   5      112.95       79.23     13.57 o 
  -8  -2   5        5.88      -15.09    173.46 o 
  -7  -2   5     7753.90     7182.95    238.60 o 
  -6  -2   5      319.64      257.83     17.55 o 
  -5  -2   5        7.78       12.85    171.42 o 
  -4  -2   5     4345.91     4620.63     91.62 o 
  -3  -2   5     5348.43     5307.78     76.46 o 
  -2  -2   5     2040.81     1994.14     96.27 o 
  -1  -2   5     1371.66     1939.28    166.44 o 
   0  -2   5    25563.54    25214.44    520.68 o 
   1  -2   5     1083.30     1178.00     50.62 o 
   2  -2   5     2345.28     2514.01    115.59 o 
   3  -2   5    23132.23    23118.15    159.94 o 
   4  -2   5       75.13       79.85     67.58 o 
   5  -2   5     2140.01     1969.93    211.65 o 
   6  -2   5     5576.86     5099.09    172.13 o 
   7  -2   5     2399.44     2349.83     60.82 o 
   8  -2   5     2082.21     2085.73     55.80 o 
   9  -2   5     1402.54     1445.80    180.10 o 
  10  -2   5     3366.85     3626.33    258.01 o 
  11  -2   5      452.30      494.85    149.07 o 
  -9  -1   5     1890.55     2504.44    204.58 o 
  -8  -1   5      700.43      808.16    100.44 o 
  -7  -1   5      870.87      815.38     83.27 o 
  -6  -1   5     9850.56     9803.35    155.83 o 
  -5  -1   5     3977.30     4000.11    178.58 o 
  -4  -1   5      245.53      214.71     70.74 o 
  -3  -1   5    16929.87    17432.32    151.42 o 
  -2  -1   5      170.83      127.58     81.66 o 
  -1  -1   5       29.95      -22.66     55.99 o 
   0  -1   5     7342.51     7519.40     90.45 o 
   1  -1   5    26366.97    26092.34    674.30 o 
   2  -1   5    12317.92    12612.40    373.63 o 
   3  -1   5     4440.29     4380.36     89.96 o 
   4  -1   5    15075.33    16304.13    132.44 o 
   5  -1   5     4132.98     4064.58     85.71 o 
   6  -1   5      339.74      269.38     85.73 o 
   7  -1   5     3745.47     4003.78    153.35 o 
   8  -1   5      264.30      288.63     34.85 o 
   9  -1   5     1628.06     1911.28    115.01 o 
  10  -1   5     3711.64     3421.46    103.62 o 
  11  -1   5      322.55      419.80    101.25 o 
  -9   0   5     3129.28     3038.68     47.82 o 
  -8   0   5       32.06       11.31    121.56 o 
  -7   0   5       37.48       66.30     68.81 o 
  -6   0   5     5266.62     5636.90    118.03 o 
  -5   0   5     2417.67     2935.81    134.52 o 
  -4   0   5     6566.28     6754.68    179.83 o 
  -3   0   5     8750.50     8549.40     76.52 o 
  -2   0   5    13778.41    14057.14    255.09 o 
  -1   0   5    22748.99    21669.30    912.03 o 
   0   0   5     1904.46     1865.62     68.98 o 
   1   0   5    21131.44    20914.09    262.89 o 
   2   0   5     1515.25     1519.73     15.37 o 
   3   0   5    17068.54    17746.21    138.92 o 
   4   0   5    13028.89    12475.78     68.99 o 
   5   0   5     1257.57     1211.14     28.38 o 
   6   0   5    15395.16    15061.89    116.21 o 
   7   0   5      712.36     1118.19    135.98 o 
   8   0   5     2390.98     2533.38    129.90 o 
   9   0   5     6746.42     7114.50    257.72 o 
  10   0   5      120.94      193.01    178.77 o 
  11   0   5     2257.95     2222.14     47.07 o 
  12   0   5      310.40      349.48    134.74 o 
  -9   1   5      755.17      978.20    262.61 o 
  -8   1   5     5426.31     5056.46    218.34 o 
  -7   1   5     4819.31     4511.33     98.21 o 
  -6   1   5      379.95      428.53    125.70 o 
  -5   1   5     4731.21     4829.32    135.22 o 
  -4   1   5     2771.71     2981.34     90.06 o 
  -3   1   5     7240.42     6714.97    218.86 o 
  -2   1   5     1288.37     1315.97     93.41 o 
  -1   1   5      685.24      772.87    324.10 o 
   0   1   5     9926.65    10340.75    461.74 o 
   1   1   5     1428.37     1283.85    119.56 o 
   2   1   5    11246.96    11202.57    148.69 o 
   3   1   5    12704.05    12982.39    574.94 o 
   4   1   5     1149.52     1349.28     47.88 o 
   5   1   5     6591.96     6722.92    114.15 o 
   6   1   5     6105.42     5840.74     69.82 o 
   7   1   5     3685.69     3557.13     51.29 o 
   8   1   5     1948.33     2139.97     64.53 o 
   9   1   5       86.37      201.36    175.36 o 
  10   1   5     4975.29     5052.35     85.02 o 
  11   1   5       14.09      -41.85    152.01 o 
  12   1   5      294.35      398.07    169.76 o 
  -9   2   5     1325.28     1292.58    129.81 o 
  -8   2   5     2945.21     3068.66    139.39 o 
  -7   2   5      490.53      561.30    123.09 o 
  -6   2   5    11397.73    10532.90    256.96 o 
  -5   2   5     1577.68     2017.15    100.30 o 
  -4   2   5     3684.34     3648.37     46.83 o 
  -3   2   5    23526.07    22940.33     43.55 o 
  -2   2   5     1211.40     1124.17    186.74 o 
  -1   2   5      477.34      429.57    248.14 o 
   1   2   5    12272.11    12272.78    355.22 o 
   2   2   5     5105.02     5184.88    118.66 o 
   3   2   5      319.02      307.95     67.93 o 
   4   2   5    19629.80    20056.71     91.43 o 
   5   2   5       38.74       45.21    161.43 o 
   6   2   5      215.22      156.50    153.37 o 
   7   2   5    11170.11    10850.53     23.91 o 
   8   2   5       31.72       11.85     45.69 o 
   9   2   5     2557.50     3030.89    197.94 o 
  10   2   5     1149.75     1108.23      8.54 o 
  11   2   5     1290.68     1280.64     11.20 o 
  12   2   5      101.76      175.93    164.16 o 
  -9   3   5     2476.07     2310.01      7.21 o 
  -8   3   5      260.25      190.92    161.50 o 
  -7   3   5      926.24      830.10    141.39 o 
  -6   3   5     1407.03     1513.69     40.90 o 
  -5   3   5     5648.02     5463.13     96.41 o 
  -4   3   5     3114.80     3012.49     55.80 o 
  -3   3   5       17.73       -9.58     19.17 o 
  -2   3   5    24079.95    23524.19    162.83 o 
  -1   3   5      309.24      409.26    250.04 o 
   0   3   5      410.64      325.55     39.57 o 
   1   3   5    10784.29    10390.91     81.08 o 
   2   3   5      484.38      444.19     42.30 o 
   3   3   5     3426.26     3157.51    101.30 o 
   4   3   5     1154.63     1526.36    145.57 o 
   5   3   5     6350.15     6430.82    174.03 o 
   6   3   5      930.74     1276.09    193.20 o 
   7   3   5       28.05      135.63    139.14 o 
   8   3   5    10382.43    10344.50     87.49 o 
   9   3   5      125.45       77.03     63.54 o 
  10   3   5      157.46      109.88    135.22 o 
  11   3   5     4923.28     4647.73     14.33 o 
  12   3   5        8.71      113.01    165.01 o 
  -9   4   5       44.18       24.58    234.85 o 
  -8   4   5     5873.68     5670.46     63.20 o 
  -7   4   5       96.31       94.89    252.41 o 
  -6   4   5     1239.18     1454.01    226.41 o 
  -5   4   5     8374.13     7843.17     32.17 o 
  -4   4   5     1069.04     1086.50     46.78 o 
  -3   4   5      436.34      491.72    179.06 o 
  -2   4   5    10107.86    11784.63    260.95 o 
  -1   4   5     8822.64     9230.09    184.94 o 
   0   4   5      432.75      558.87    122.24 o 
   1   4   5     2654.69     2700.33    205.91 o 
   2   4   5    31897.70    31150.01    109.03 o 
   3   4   5      995.59      914.30    135.94 o 
   4   4   5       61.52       26.47     65.66 o 
   5   4   5    23767.77    24443.01    209.61 o 
   6   4   5      311.69      318.83     18.60 o 
   7   4   5       37.64       22.41     98.30 o 
   8   4   5     1915.56     1884.88     72.88 o 
   9   4   5     2488.02     2795.97    156.97 o 
  10   4   5      351.90      298.97     42.94 o 
  11   4   5      132.97      271.58    203.54 o 
  -9   5   5      253.91      231.25     65.38 o 
  -8   5   5     2431.15     2622.20    146.42 o 
  -7   5   5     3282.08     3289.47    103.05 o 
  -6   5   5      123.82      339.14    237.04 o 
  -5   5   5      112.74       94.89    132.85 o 
  -4   5   5     6349.75     6373.69    139.77 o 
  -3   5   5      218.35      207.05    185.70 o 
  -2   5   5       90.29      136.55    242.82 o 
  -1   5   5    12502.44    12036.47    145.56 o 
   0   5   5      298.21      407.65    140.53 o 
   1   5   5      657.83      710.54    124.64 o 
   2   5   5     8136.51     8016.69    132.09 o 
   3   5   5     9667.33     9658.50    108.31 o 
   4   5   5      722.64      739.67     77.34 o 
   5   5   5     2875.23     3348.68    264.08 o 
   6   5   5    15958.32    15302.03      9.58 o 
   7   5   5     3535.89     3780.62     68.32 o 
   8   5   5       71.67       30.34     34.63 o 
   9   5   5     4999.88     5149.74    133.25 o 
  10   5   5      273.00      314.99     66.93 o 
  11   5   5      255.56      289.23    107.04 o 
  -8   6   5        9.85       52.38     60.07 o 
  -7   6   5     7027.65     6860.48     97.26 o 
  -6   6   5      234.63      277.08    197.37 o 
  -5   6   5       69.94       72.97    132.85 o 
  -4   6   5     2997.88     2633.68      6.36 o 
  -3   6   5     5560.46     5614.95    138.45 o 
  -2   6   5     3063.23     3131.67     51.81 o 
  -1   6   5     4060.68     4048.31    101.53 o 
   0   6   5    14571.16    14053.93     35.11 o 
   1   6   5     3701.99     3801.97    139.87 o 
   2   6   5      801.10      869.88    149.07 o 
   3   6   5    11845.60    11105.09    457.51 o 
   4   6   5      145.33      342.46    244.72 o 
   5   6   5      256.91      282.30    124.59 o 
   6   6   5     2813.34     2730.95     11.39 o 
   7   6   5     3403.89     3231.78     51.53 o 
   8   6   5     1636.32     1791.22    170.04 o 
   9   6   5      620.99      656.48    121.36 o 
  10   6   5     3435.63     3235.46    164.07 o 
  11   6   5      851.95      804.39    219.20 o 
  -8   7   5      235.71      246.24    123.83 o 
  -7   7   5      275.83      248.80     32.45 o 
  -6   7   5     3639.29     3601.95    247.38 o 
  -5   7   5      308.85      312.00    109.50 o 
  -4   7   5       22.79      130.09    163.12 o 
  -3   7   5    10556.08    11050.56     94.89 o 
  -2   7   5     1011.68     1097.60     64.05 o 
  -1   7   5      577.37      703.33     45.74 o 
   0   7   5     6990.49     6767.20    174.03 o 
   1   7   5      644.49      754.43     94.10 o 
   2   7   5     5023.38     4828.14    104.33 o 
   3   7   5      683.98      674.01     21.26 o 
   4   7   5    11974.25    11398.33     90.62 o 
   5   7   5     2570.10     2665.38    219.77 o 
   6   7   5      581.70     1128.34    221.85 o 
   7   7   5     4844.83     5037.16    250.04 o 
   8   7   5      471.12      525.15    118.20 o 
   9   7   5      937.80      997.40    104.85 o 
  10   7   5      691.66      936.57     77.34 o 
  -7   8   5      525.42      460.79    144.23 o 
  -6   8   5      979.86     1024.34     71.74 o 
  -5   8   5      237.19      231.15    222.42 o 
  -4   8   5     1599.14     1934.25    116.90 o 
  -3   8   5     1411.09     1687.82    165.01 o 
  -2   8   5     2899.94     2794.90     27.14 o 
  -1   8   5     1798.30     2186.94    171.66 o 
   0   8   5     2090.57     2005.51    186.55 o 
   1   8   5     5582.35     5148.65     55.89 o 
   2   8   5      744.69      718.39    150.97 o 
   3   8   5     1663.42     1723.68    110.26 o 
   4   8   5     5446.77     5218.40     48.11 o 
   5   8   5     1819.06     2282.68    107.61 o 
   6   8   5     3170.25     3186.04    140.25 o 
   7   8   5     2043.39     2096.22    146.13 o 
   8   8   5     4438.49     4555.36    121.41 o 
   9   8   5     2629.54     2772.04    102.98 o 
  10   8   5      583.10      627.89    157.04 o 
  -7   9   5      439.82      617.74    250.51 o 
  -6   9   5       98.63       59.97     22.58 o 
  -5   9   5     1996.98     2126.49     62.15 o 
  -4   9   5       53.12        7.50     41.94 o 
  -3   9   5     1169.47     1256.82    163.69 o 
  -2   9   5     1312.31     1374.01     52.38 o 
  -1   9   5      178.46      219.48    175.36 o 
   0   9   5     4974.13     5141.16    222.61 o 
   1   9   5      760.96      736.74     60.78 o 
   2   9   5     1536.35     1686.20    223.94 o 
   3   9   5     5522.20     5197.53     50.20 o 
   4   9   5     1089.75     1122.36     52.85 o 
   5   9   5     1621.26     1751.01     92.99 o 
   6   9   5     1035.24     1033.83    107.32 o 
   7   9   5     1474.56     1311.29    211.51 o 
   8   9   5     1049.05     1361.84    121.24 o 
   9   9   5        6.28      -21.16    250.80 o 
  -6  10   5     1273.31     1431.80     95.08 o 
  -5  10   5      594.13      651.14    179.34 o 
  -4  10   5     3140.23     3077.58     23.63 o 
  -3  10   5     3266.15     3521.86    225.27 o 
  -2  10   5     1110.31      891.88    233.81 o 
  -1  10   5     3539.37     3635.54    221.57 o 
   0  10   5     3186.80     2887.61    109.50 o 
   1  10   5     4175.43     4244.92    188.93 o 
   2  10   5      916.47     1162.98    220.81 o 
   3  10   5       28.43      143.00    176.97 o 
   4  10   5     3998.31     3956.27    173.27 o 
   5  10   5     1180.20     1232.53    120.32 o 
   6  10   5     1589.07     1504.96    215.21 o 
   7  10   5     3028.81     3189.46    102.86 o 
   8  10   5      548.01      704.38    127.15 o 
   9  10   5      518.77      579.59    213.12 o 
  -5  11   5      560.58      674.10    195.28 o 
  -4  11   5      266.12      166.91    131.23 o 
  -3  11   5        3.22      136.83    222.90 o 
  -2  11   5     2160.28     2094.99    183.04 o 
  -1  11   5      434.12      945.77    254.31 o 
   0  11   5      305.91      203.07    174.03 o 
   1  11   5     8303.18     7696.85    146.13 o 
   2  11   5     1183.76     1201.79     67.47 o 
   3  11   5       50.12       -5.79    118.52 o 
   4  11   5     3816.57     3428.87    244.44 o 
   5  11   5     2754.09     2642.32    117.95 o 
   6  11   5       21.72       92.42     82.08 o 
   7  11   5       22.98      112.26    100.96 o 
   8  11   5     2006.95     1947.25     52.85 o 
  -4  12   5       40.77      133.51    116.34 o 
  -3  12   5       98.06      121.36     97.26 o 
  -2  12   5     2076.83     2150.12     78.38 o 
  -1  12   5      514.64     1007.17    249.18 o 
   0  12   5       33.91      -35.68     90.05 o 
   1  12   5      217.53      159.51     24.48 o 
   2  12   5     4126.49     4196.81    158.37 o 
   3  12   5       11.49      190.26    215.78 o 
   4  12   5       68.37      171.18    112.16 o 
   5  12   5     4345.69     4231.54     44.41 o 
   6  12   5        9.33       -2.28    100.68 o 
  -2  13   5       55.54       61.96     32.64 o 
   0  13   5       85.10      183.04    233.81 o 
   1  13   5        2.95       12.62    169.00 o 
   2  13   5     3388.82     3072.55     46.50 o 
   3  13   5      893.09     1418.04    193.67 o 
   4  13   5        1.44      -23.15    117.95 o 
   5  13   5      247.36      233.05    128.29 o 
   0 -11   6     1268.54     1244.11     62.15 o 
   1 -11   6      665.13      637.00     49.44 o 
   2 -11   6      250.60      428.90    231.72 o 
  -1 -10   6       12.75       70.69    120.89 o 
   0 -10   6     6375.09     6600.10    219.77 o 
   1 -10   6       14.79       72.31     63.01 o 
   2 -10   6      608.49      650.19     82.65 o 
   3 -10   6     2322.41     2253.84     42.23 o 
   4 -10   6      661.38     1308.73    219.20 o 
   5 -10   6       25.79      -49.34    261.14 o 
  -4  -9   6      219.22      223.75     95.93 o 
  -3  -9   6     5925.45     5580.69    163.12 o 
  -2  -9   6      347.81      701.15    115.01 o 
  -1  -9   6       16.80      -24.72     49.44 o 
   0  -9   6     2431.16     2195.10    252.41 o 
   2  -9   6       29.44      -22.49     98.88 o 
   3  -9   6      190.93      181.72     56.08 o 
   4  -9   6     3202.99     3144.29    169.28 o 
   5  -9   6      143.10      158.18    227.93 o 
   6  -9   6       27.50      155.05    213.12 o 
   7  -9   6     2702.25     2567.17     66.42 o 
  -5  -8   6     3501.13     3354.57    208.85 o 
  -4  -8   6      505.60      432.13     32.17 o 
  -3  -8   6      169.64      164.21     72.31 o 
  -2  -8   6     8122.00     7950.69    132.82 o 
  -1  -8   6       74.14       52.47     22.30 o 
   0  -8   6       98.85      202.97    169.76 o 
   1  -8   6     3920.17     3840.31    174.60 o 
   2  -8   6      125.60       51.43     91.95 o 
   3  -8   6      210.15      376.81    180.67 o 
   4  -8   6     1033.24     1309.77    189.21 o 
   5  -8   6     2315.95     2124.79     46.78 o 
   6  -8   6      148.98      138.16    209.61 o 
   7  -8   6       77.57      104.76    262.28 o 
   8  -8   6     1567.28     1706.51    212.55 o 
  -6  -7   6       26.73       93.94    215.50 o 
  -5  -7   6     3548.22     3445.57     40.90 o 
  -4  -7   6       11.92      -19.63     62.70 o 
  -3  -7   6     1109.33      980.21     94.44 o 
  -2  -7   6     1638.87     1767.20    145.37 o 
  -1  -7   6     6791.45     6477.06     95.84 o 
   0  -7   6     1952.65     1930.74      4.55 o 
   1  -7   6       81.22      185.70    198.51 o 
   2  -7   6     8262.71     8153.17     83.98 o 
   3  -7   6      735.50      840.25    180.96 o 
   4  -7   6      503.05      442.47     35.11 o 
   5  -7   6     4367.30     3926.00     91.38 o 
   6  -7   6      165.44      187.41     44.41 o 
   7  -7   6      185.03      183.75     76.42 o 
   8  -7   6      211.88      179.17     64.47 o 
   9  -7   6      708.72      673.53     74.92 o 
  -7  -6   6     2813.92     3249.05    168.15 o 
  -6  -6   6     2280.54     2204.87      1.04 o 
  -5  -6   6       39.43      211.42    174.03 o 
  -4  -6   6     6033.93     5778.43     97.45 o 
  -3  -6   6     2417.36     2562.49    116.38 o 
  -2  -6   6     1349.69     1387.45    113.88 o 
  -1  -6   6     3484.83     3446.76    119.17 o 
   0  -6   6      264.52      213.06     61.71 o 
   1  -6   6     2574.42     2329.09    215.21 o 
   2  -6   6     2579.53     2444.19     18.31 o 
   3  -6   6     2573.68     2950.52    161.79 o 
   4  -6   6     2178.71     2257.61     52.98 o 
   5  -6   6     1416.27     1594.65    117.95 o 
   6  -6   6     5863.83     5560.87    158.42 o 
   7  -6   6     1520.96     1574.68     67.61 o 
   8  -6   6     1267.31     1232.81    206.10 o 
   9  -6   6     1187.63     1179.47    196.00 o 
  -7  -5   6     2040.22     1990.42     47.82 o 
  -6  -5   6      166.45      349.67    226.88 o 
  -5  -5   6     1542.80     2003.57    163.91 o 
  -4  -5   6      279.56      257.08     32.61 o 
  -3  -5   6     7832.68     7546.37     39.73 o 
  -2  -5   6     4363.12     4535.80     82.94 o 
  -1  -5   6      143.77      293.82    142.13 o 
   0  -5   6     7607.76     7326.93    228.54 o 
   1  -5   6     6047.22     5770.21     98.64 o 
   2  -5   6     1867.79     2200.98    159.99 o 
   3  -5   6     2690.45     2805.09    156.57 o 
   4  -5   6      159.25       83.95     34.21 o 
   5  -5   6     1249.81     1408.71     77.91 o 
   6  -5   6      293.58      229.79    112.11 o 
   7  -5   6      568.50      568.00     83.17 o 
   8  -5   6     3623.49     3960.60    160.35 o 
   9  -5   6      104.39       71.02     70.93 o 
  10  -5   6      757.89      653.00     61.62 o 
  -8  -4   6     3145.30     3129.11    126.49 o 
  -7  -4   6      832.47     1049.30    245.48 o 
  -6  -4   6     5043.46     4898.21     83.74 o 
  -5  -4   6     6851.18     6659.27    121.78 o 
  -4  -4   6     4101.23     3826.24     72.32 o 
  -3  -4   6     2689.55     2760.53     79.66 o 
  -2  -4   6     1965.91     2417.36    148.41 o 
  -1  -4   6    12106.70    12464.12    621.44 o 
   0  -4   6      854.11      986.53     93.79 o 
   1  -4   6      260.71      359.12     50.89 o 
   2  -4   6    14892.50    14790.80    414.48 o 
   3  -4   6      892.94      972.03    102.16 o 
   4  -4   6     6129.25     5734.52     58.78 o 
   5  -4   6     4167.57     4509.70    126.39 o 
   6  -4   6      494.82      656.44     44.69 o 
   7  -4   6     1489.34     1734.61    123.79 o 
   8  -4   6      349.47      311.73     33.97 o 
   9  -4   6     1722.55     1900.13    119.28 o 
  10  -4   6      208.77      247.05     56.19 o 
  11  -4   6      105.77       64.91    174.03 o 
  -8  -3   6       19.84      -40.80     81.61 o 
  -7  -3   6     2340.54     2185.52     12.72 o 
  -6  -3   6       45.88      129.84    119.23 o 
  -5  -3   6     2289.07     2478.00     29.04 o 
  -4  -3   6     4032.05     4055.36    154.62 o 
  -3  -3   6      412.28      319.95     42.27 o 
  -2  -3   6     4058.10     4165.95    129.38 o 
  -1  -3   6    17061.24    17812.93    218.96 o 
   0  -3   6     3695.90     3612.02    117.14 o 
   1  -3   6     3289.11     3439.68     71.92 o 
   2  -3   6     5517.33     5167.85     28.71 o 
   3  -3   6     7011.77     7013.67    138.92 o 
   4  -3   6       62.22       12.44     48.81 o 
   5  -3   6      610.20      737.23    160.46 o 
   6  -3   6     8542.89     7816.17    277.89 o 
   7  -3   6      312.89      288.78     53.28 o 
   8  -3   6       84.48       29.35     41.58 o 
   9  -3   6     2168.73     2626.16    101.66 o 
  10  -3   6      571.53      503.30    228.21 o 
  11  -3   6       59.78       42.51    148.79 o 
  -8  -2   6      242.67      420.46    234.09 o 
  -7  -2   6     5177.19     4928.71    207.29 o 
  -6  -2   6     2370.76     2653.81    114.86 o 
  -5  -2   6        9.74       -6.29     12.58 o 
  -4  -2   6      963.64     1474.91    161.54 o 
  -3  -2   6     3764.21     3707.05     84.26 o 
  -2  -2   6       77.18      186.79    110.45 o 
  -1  -2   6        6.10       18.36     54.09 o 
   0  -2   6    25851.47    24172.01    198.83 o 
   1  -2   6     1571.42     1751.34    144.27 o 
   2  -2   6     1401.43     1530.79    185.18 o 
   3  -2   6    20345.85    20099.29    103.57 o 
   4  -2   6      257.56      193.59     34.07 o 
   5  -2   6     1014.97      885.60     17.65 o 
   6  -2   6     2051.21     2007.05     21.97 o 
   7  -2   6     7522.22     7705.16    158.13 o 
   8  -2   6       14.12      -11.76     23.52 o 
   9  -2   6       43.57       -2.26     24.21 o 
  10  -2   6     6629.08     6519.54    161.50 o 
  11  -2   6       15.61      -11.81     23.63 o 
  -9  -1   6     2679.75     2903.74    153.06 o 
  -8  -1   6       11.10        4.74    116.31 o 
  -7  -1   6      972.43     1144.53    174.13 o 
  -6  -1   6     8566.52     8169.67     53.66 o 
  -5  -1   6      412.36      499.63    114.14 o 
  -4  -1   6      623.30      545.87    131.53 o 
  -3  -1   6     8932.53     8459.72    145.56 o 
  -2  -1   6     3199.47     3020.42    101.18 o 
  -1  -1   6        8.96      -23.81     77.08 o 
   0  -1   6     7491.39     7297.48     76.96 o 
   1  -1   6    11494.65    12090.14    483.09 o 
   2  -1   6      313.96      283.56      9.63 o 
   3  -1   6     1795.61     2167.46    137.74 o 
   4  -1   6    15644.22    16258.38    137.54 o 
   5  -1   6        2.93       28.38    129.26 o 
   6  -1   6        9.86       -8.94     17.89 o 
   7  -1   6     8441.68     7779.08     66.74 o 
   8  -1   6       83.01      111.17     30.89 o 
   9  -1   6      160.86      184.18    108.93 o 
  10  -1   6     2411.27     2498.94     80.47 o 
  11  -1   6     1303.47     1524.70    140.82 o 
  -9   0   6     4365.65     4248.43     51.05 o 
  -8   0   6      859.08      843.69     61.49 o 
  -7   0   6        0.38      -12.71     25.43 o 
  -6   0   6     3120.51     2768.89    114.49 o 
  -5   0   6     4217.91     4249.08    186.17 o 
  -4   0   6     1306.74     1347.62     86.40 o 
  -3   0   6      300.00      283.10     17.70 o 
  -2   0   6    29690.35    28326.21     94.23 o 
  -1   0   6       35.96       12.71    140.01 o 
   0   0   6     2144.74     2517.98    106.78 o 
   1   0   6    44161.65    43786.64    471.89 o 
   2   0   6    11740.17    11806.69    215.92 o 
   3   0   6     5626.77     5729.36    116.10 o 
   4   0   6    10234.64     9845.26    278.60 o 
   5   0   6    16517.95    16353.02    380.65 o 
   6   0   6      244.93      322.68     66.12 o 
   7   0   6     1752.82     1592.68     99.68 o 
   8   0   6     5295.52     5644.18    194.24 o 
   9   0   6      165.58      110.93     37.20 o 
  10   0   6      381.42      377.28    248.99 o 
  11   0   6     2320.11     2555.02    128.29 o 
  12   0   6        1.63      -18.50    211.23 o 
  -9   1   6      320.06      235.57     40.33 o 
  -8   1   6     6931.37     6320.50     67.99 o 
  -7   1   6       35.99      -11.67     59.27 o 
  -6   1   6      298.75      355.68     60.74 o 
  -5   1   6    11164.45    10381.14    111.64 o 
  -4   1   6       60.24       48.79     70.89 o 
  -3   1   6     2651.42     3031.14    146.88 o 
  -2   1   6     4842.42     4662.01    167.30 o 
  -1   1   6     3519.70     3728.92    135.12 o 
   0   1   6    15464.38    14833.94    367.51 o 
   1   1   6     2385.62     2154.74    128.81 o 
   2   1   6    34766.70    34596.61     96.12 o 
   3   1   6    13021.58    12392.70   1013.52 o 
   4   1   6     2211.67     2361.38    132.50 o 
   5   1   6    13663.42    14187.37    121.70 o 
   6   1   6       37.31      -23.91    139.51 o 
   7   1   6     2923.14     3284.44    196.04 o 
   8   1   6     2232.00     2713.01    265.41 o 
   9   1   6     1938.44     1729.66     30.27 o 
  10   1   6     1231.34     1865.07    259.62 o 
  11   1   6      697.44      818.62    216.82 o 
  12   1   6     1789.95     1757.66     91.66 o 
  -9   2   6      619.39      590.41    116.15 o 
  -8   2   6     1547.07     1645.79    107.94 o 
  -7   2   6     4956.39     4883.97    144.57 o 
  -6   2   6     1800.23     1897.03    210.42 o 
  -5   2   6      461.92      445.33     57.65 o 
  -4   2   6    18387.88    19240.83    220.53 o 
  -3   2   6     3009.33     3009.45     35.11 o 
  -2   2   6      677.19      826.40    215.97 o 
  -1   2   6    18769.43    19528.94    136.26 o 
   0   2   6      300.46      345.34     82.90 o 
   1   2   6    13576.60    13119.49   1239.98 o 
   2   2   6    12650.84    12009.64    476.16 o 
   3   2   6     5984.43     5883.59     91.76 o 
   4   2   6     4939.94     5253.70    111.38 o 
   5   2   6      457.16      696.51     68.57 o 
   6   2   6     8866.72     8782.10    107.65 o 
   7   2   6     2558.95     2908.31    113.60 o 
   8   2   6      828.36     1063.15     76.29 o 
   9   2   6     4524.24     4431.57    120.32 o 
  10   2   6      514.90      517.06    144.80 o 
  11   2   6     2109.34     2246.72    107.89 o 
  12   2   6      381.60      443.33    178.58 o 
  -9   3   6      700.71      689.19     51.05 o 
  -8   3   6      230.18      297.77    117.47 o 
  -7   3   6     6485.35     6033.23     37.77 o 
  -6   3   6      143.33      371.69    252.69 o 
  -5   3   6     4845.68     4627.71     80.75 o 
  -4   3   6     2355.53     2388.01     83.41 o 
  -3   3   6      473.68      565.26     89.77 o 
  -2   3   6    20121.42    19543.82    183.04 o 
  -1   3   6      130.99      134.85    120.25 o 
   0   3   6    10774.84    10398.03    241.40 o 
   1   3   6    11799.41    11739.45    162.45 o 
   2   3   6     6596.82     6407.40    183.28 o 
   3   3   6    15812.71    16461.55    141.76 o 
   4   3   6     2574.23     2575.61     55.84 o 
   5   3   6     2539.23     2914.60     89.34 o 
   6   3   6     2359.92     2309.82     70.98 o 
   7   3   6      946.78      941.50     60.35 o 
   8   3   6     1974.19     2099.33     27.75 o 
   9   3   6       23.49       61.58     44.41 o 
  10   3   6     4001.84     4257.16    178.77 o 
  11   3   6     1657.51     2055.42    233.53 o 
  12   3   6      412.60      408.22     91.66 o 
  -9   4   6      379.30      594.30    257.15 o 
  -8   4   6     2261.13     2108.56    204.87 o 
  -7   4   6      125.18      104.95     38.53 o 
  -6   4   6     4220.01     4126.40    174.60 o 
  -5   4   6     1884.98     1883.57    236.47 o 
  -4   4   6     1033.12     1404.00    163.40 o 
  -3   4   6     3165.51     2794.05     28.18 o 
  -2   4   6      607.13      530.15     81.04 o 
  -1   4   6    13248.61    14546.80    231.91 o 
   0   4   6     4122.49     4007.87    226.60 o 
   1   4   6     5113.17     4915.46     63.62 o 
   2   4   6    20327.69    19346.71    337.05 o 
   3   4   6     3635.63     4069.30    121.22 o 
   4   4   6     5113.92     5174.52    131.99 o 
   5   4   6    14872.74    15776.38    130.76 o 
   6   4   6     2185.89     2255.64     62.44 o 
   7   4   6     2949.99     3349.82    217.87 o 
   8   4   6     2737.60     2918.44    115.39 o 
   9   4   6     1013.73     1235.70    112.10 o 
  10   4   6       69.17       37.67     63.01 o 
  11   4   6        1.58       -9.39    109.50 o 
  -8   5   6      317.89      333.07    102.86 o 
  -7   5   6     3418.80     3711.45    195.28 o 
  -6   5   6      228.29      276.70    141.39 o 
  -5   5   6      955.06      972.15    203.82 o 
  -4   5   6     8741.82     8281.47     29.51 o 
  -3   5   6       30.82      123.83    142.15 o 
  -2   5   6     2718.82     2603.98      4.74 o 
  -1   5   6    11943.34    12751.09    223.47 o 
   0   5   6     3839.60     4037.86    122.86 o 
   1   5   6     6075.93     5655.67     94.50 o 
   2   5   6     5280.24     5396.16    120.02 o 
   3   5   6     7969.69     7920.32    131.99 o 
   4   5   6      302.08      325.09    206.67 o 
   5   5   6       19.79      -11.43     22.87 o 
   6   5   6     8385.60     8215.71    102.58 o 
   7   5   6       72.78       84.26    107.32 o 
   8   5   6     2807.14     2587.99    105.56 o 
   9   5   6     3649.41     3663.49    131.91 o 
  10   5   6      802.34     1188.31    152.66 o 
  11   5   6      130.03       78.95     61.11 o 
  -8   6   6      611.01      711.11     97.74 o 
  -7   6   6     3117.51     3233.77    186.27 o 
  -6   6   6     1881.39     2119.28    201.64 o 
  -5   6   6      588.12      547.04    167.96 o 
  -4   6   6     3350.65     3281.41     61.87 o 
  -3   6   6    11119.83    12461.39    172.42 o 
  -2   6   6      314.50      314.75     90.34 o 
  -1   6   6        9.80      116.81    117.19 o 
   0   6   6     7646.38     7521.18     43.24 o 
   1   6   6       65.18      220.42    176.48 o 
   2   6   6     2597.01     2634.68    117.09 o 
   3   6   6    17232.71    17304.76    581.25 o 
   4   6   6     2332.71     2523.42    101.72 o 
   5   6   6      598.75      602.17    246.53 o 
   6   6   6     5973.57     5808.53    239.69 o 
   7   6   6     2023.47     2004.37     33.50 o 
   8   6   6     1397.25     1546.14    191.87 o 
   9   6   6       13.77       25.37     16.59 o 
  10   6   6     2283.31     2333.30    195.38 o 
  11   6   6      292.43      267.48     76.77 o 
  -8   7   6       28.27        1.71     25.53 o 
  -7   7   6        4.27       65.85     90.62 o 
  -6   7   6     5307.11     5167.83     60.82 o 
  -5   7   6       24.38      -17.55    239.12 o 
  -4   7   6        1.42      -16.99    111.88 o 
  -3   7   6     9500.39    11495.97    259.34 o 
  -2   7   6     1344.99     1295.25    216.54 o 
  -1   7   6      129.75      100.96      7.69 o 
   0   7   6     1275.81     1566.19    155.06 o 
   1   7   6     4678.23     4388.85    105.65 o 
   2   7   6     1400.69     1480.49    143.97 o 
   3   7   6       60.10      254.12    254.31 o 
   4   7   6    15323.09    15492.57     50.77 o 
   5   7   6       29.28       -2.14      4.27 o 
   6   7   6      937.18      948.33    259.05 o 
   7   7   6     4997.95     4910.29    127.82 o 
   8   7   6      184.65      284.29    187.03 o 
   9   7   6       50.15       86.73     60.39 o 
  10   7   6      632.35      902.70    114.27 o 
  11   7   6      787.50     1333.97    156.76 o 
  -7   8   6       37.05       38.72    192.34 o 
  -6   8   6     1415.39     1217.44     84.45 o 
  -5   8   6     2480.88     2562.61     78.66 o 
  -4   8   6      124.29       92.61    241.21 o 
  -3   8   6      123.69      118.23    146.13 o 
  -2   8   6     7842.12     7466.55    138.16 o 
  -1   8   6      854.39     1007.64    180.67 o 
   0   8   6      323.76      363.53    144.04 o 
   1   8   6    10507.99     9928.39     42.24 o 
   2   8   6       47.98       79.06     63.39 o 
   3   8   6      351.45      318.64    118.23 o 
   4   8   6     3865.89     3902.56    198.51 o 
   5   8   6     2918.65     2668.32     10.34 o 
   6   8   6     1645.36     1564.55     65.85 o 
   7   8   6       37.58      166.15    250.80 o 
   8   8   6     3453.14     3649.96    182.76 o 
   9   8   6      166.66      121.44     21.92 o 
  10   8   6       41.14       96.77     53.95 o 
  -6   9   6       80.53       67.47     16.23 o 
  -5   9   6     4305.95     4227.56    224.80 o 
  -4   9   6     1744.83     2035.59    125.63 o 
  -3   9   6      413.81      445.80    192.06 o 
  -2   9   6     2426.81     2543.82    210.66 o 
  -1   9   6     1419.08     1440.34     33.97 o 
   0   9   6     1659.12     1856.15    219.77 o 
   1   9   6      182.18      102.95     36.97 o 
   2   9   6     7035.23     7179.69    152.77 o 
   3   9   6       64.27       52.28     96.69 o 
   4   9   6      162.40      212.65    140.82 o 
   5   9   6     7396.19     7316.91    181.43 o 
   6   9   6       36.15      -16.89     33.78 o 
   7   9   6     1358.11     1344.41     62.15 o 
   8   9   6     1348.18     1782.42    206.67 o 
   9   9   6      267.20      343.66    167.35 o 
  10   9   6     1443.89     1541.12    158.66 o 
  -6  10   6      719.29      636.24     27.14 o 
  -5  10   6      567.31      447.60      6.36 o 
  -4  10   6     5160.51     5198.95    117.95 o 
  -3  10   6      415.17      333.92    219.20 o 
  -2  10   6      448.88      656.83     87.96 o 
  -1  10   6     4687.64     5008.03    228.21 o 
   0  10   6      139.33       85.24    124.78 o 
   1  10   6     3309.84     2993.22     93.75 o 
   2  10   6     2200.32     1998.20     24.48 o 
   3  10   6     2021.11     2099.64     40.14 o 
   4  10   6     2411.08     2507.48     78.09 o 
   5  10   6      344.31      526.64    201.64 o 
   6  10   6     2157.54     2619.45    172.42 o 
   7  10   6     1589.37     1475.07    155.43 o 
   8  10   6      373.03      869.96    183.61 o 
   9  10   6     1734.52     2039.76    156.19 o 
  -5  11   6      245.87      331.36    133.61 o 
  -4  11   6      877.97     1092.66     79.71 o 
  -3  11   6      865.91      886.75    120.13 o 
  -2  11   6     1239.26     1766.57    235.14 o 
  -1  11   6      795.05     1156.62    182.28 o 
   0  11   6     3074.70     3214.79     51.81 o 
   1  11   6     1940.40     2133.04    134.46 o 
   2  11   6      710.15      712.06     59.78 o 
   3  11   6     3098.31     3002.52    151.16 o 
   4  11   6      500.81      525.22    130.19 o 
   5  11   6     2085.81     1941.46     31.88 o 
   6  11   6      982.30      815.87    189.40 o 
   7  11   6        8.43      -25.72    220.81 o 
  -4  12   6      551.68      685.58    221.57 o 
  -3  12   6      860.45     1046.17    108.93 o 
  -2  12   6      204.69      163.50     19.17 o 
  -1  12   6     2016.21     2110.27    216.26 o 
   0  12   6      532.94      459.08      7.69 o 
   1  12   6      148.80      157.04     29.99 o 
   2  12   6     2142.62     2104.10     64.34 o 
   3  12   6       31.14        4.55     47.54 o 
   4  12   6      455.19      568.68     73.63 o 
   5  12   6     1883.04     1660.49      6.93 o 
   6  12   6      587.91      683.88    172.99 o 
   7  12   6      702.97      697.63    146.89 o 
  -2  13   6      712.51      647.44     75.44 o 
   0  13   6      417.78      394.17      9.30 o 
   1  13   6      805.64      819.95    103.62 o 
   2  13   6      115.10      176.88    151.45 o 
   3  13   6      737.77      676.19    133.42 o 
   4  13   6      425.90      495.14     22.30 o 
   5  13   6       17.35       17.08    114.82 o 
  -1 -10   7     1156.44     1151.78     78.95 o 
   0 -10   7     1657.87     1681.84     23.34 o 
   1 -10   7      646.94      856.48    141.39 o 
   2 -10   7     1296.20     1315.09     86.92 o 
   3 -10   7      388.45      384.78     44.12 o 
   4 -10   7     1751.80     1688.48      9.58 o 
  -2  -9   7     1000.32     1312.43    134.74 o 
  -1  -9   7      696.15     1374.20    211.51 o 
   0  -9   7        1.70       10.53    243.87 o 
   1  -9   7     4914.96     4722.70    150.88 o 
   2  -9   7       54.58       42.80     34.54 o 
   3  -9   7     1464.61     1657.07    214.93 o 
   4  -9   7     3990.79     3672.54     41.75 o 
   5  -9   7      579.72      920.63    235.42 o 
   6  -9   7      425.98      561.09    161.79 o 
  -4  -8   7       55.94       96.88     45.74 o 
  -3  -8   7      123.98       60.65     23.95 o 
  -2  -8   7     5335.64     5570.07    209.61 o 
   0  -8   7       95.57       97.93    132.09 o 
   1  -8   7     5289.29     5213.85    182.57 o 
   2  -8   7     1349.13     1165.73     11.20 o 
   3  -8   7      325.60      489.16    265.41 o 
   4  -8   7      587.74      623.71    201.93 o 
   5  -8   7     2841.16     2955.36     98.31 o 
   6  -8   7       54.54        9.68     59.21 o 
   7  -8   7      416.75      405.28     51.53 o 
  -5  -7   7     1970.22     2233.91    104.95 o 
  -4  -7   7      541.89      559.03    179.26 o 
  -3  -7   7       86.27       63.15     84.09 o 
  -2  -7   7      383.56      408.64     86.05 o 
  -1  -7   7     4858.91     4524.09     32.93 o 
   0  -7   7      224.59      262.28    172.42 o 
   1  -7   7       79.29       82.65    212.27 o 
   2  -7   7     7469.31     6986.40     31.31 o 
   3  -7   7      552.29      578.26     10.34 o 
   4  -7   7       21.28      -16.42    229.26 o 
   5  -7   7     4779.76     4196.53      9.30 o 
   6  -7   7     1705.59     2134.24    136.15 o 
   7  -7   7       76.50       48.65    127.62 o 
   8  -7   7     1214.70     1443.91    141.59 o 
  -6  -6   7       15.53       16.32    101.25 o 
  -5  -6   7       37.05       10.15     73.63 o 
  -4  -6   7     7031.96     7473.30    147.64 o 
  -3  -6   7      177.82       94.95    117.01 o 
  -2  -6   7       57.51       18.84     42.07 o 
  -1  -6   7     5336.95     5192.86    108.61 o 
   0  -6   7     1860.77     2089.49    244.15 o 
   1  -6   7      301.52      406.61     76.77 o 
   2  -6   7      739.17     1088.77    264.08 o 
   3  -6   7     7288.96     7744.39    248.99 o 
   4  -6   7       40.38       26.77     73.49 o 
   5  -6   7       17.28       18.27     28.94 o 
   6  -6   7     7674.24     7562.87    109.84 o 
   7  -6   7      154.27      159.70     67.18 o 
   8  -6   7       77.68      208.21    116.14 o 
   9  -6   7     3497.11     3052.49     93.41 o 
  -7  -5   7     2533.80     2863.70    173.27 o 
  -6  -5   7     1211.25     1556.30    226.41 o 
  -5  -5   7      814.42      785.76     49.49 o 
  -4  -5   7     1285.27     1132.72     27.51 o 
  -3  -5   7     4647.39     4349.11     98.50 o 
  -2  -5   7      552.73      525.33     38.21 o 
  -1  -5   7      419.86      385.80     46.70 o 
   0  -5   7     8498.69     8502.53    151.13 o 
   1  -5   7      276.83      417.71    229.26 o 
   2  -5   7       90.11       50.67     20.97 o 
   3  -5   7     5954.66     5454.29     91.28 o 
   4  -5   7     2625.48     3270.05    153.68 o 
   5  -5   7      299.86      416.36    124.03 o 
   6  -5   7      870.51      828.21     19.80 o 
   7  -5   7     4383.63     4288.88     92.61 o 
   8  -5   7      445.68      492.80    128.03 o 
   9  -5   7      683.71      894.40     64.94 o 
  10  -5   7     2502.53     2579.03    144.49 o 
  -7  -4   7       13.89       -2.85    121.46 o 
  -6  -4   7     8929.93     8062.37     64.63 o 
  -5  -4   7      438.34      468.67     49.44 o 
  -4  -4   7     1395.53     1795.50    164.00 o 
  -3  -4   7     8662.96     7870.89     34.40 o 
  -2  -4   7     2911.84     2940.13    153.15 o 
  -1  -4   7     9512.69     9375.98    277.65 o 
   0  -4   7     3010.44     2864.01    173.89 o 
   1  -4   7     7643.78     7477.29    119.83 o 
   2  -4   7     7306.83     7172.02     50.05 o 
   3  -4   7      786.30     1127.28     75.88 o 
   4  -4   7     7876.43     7288.90     86.24 o 
   5  -4   7      496.45      513.44     86.67 o 
   6  -4   7      305.68      390.37    161.18 o 
   7  -4   7     4180.67     3979.30    117.82 o 
   8  -4   7     1038.27     1345.91    153.30 o 
   9  -4   7     1068.48     1138.96     93.28 o 
  10  -4   7      403.76      317.13     77.49 o 
  -8  -3   7       34.94      219.58    193.39 o 
  -7  -3   7     1928.17     2377.85    150.43 o 
  -6  -3   7      121.38       77.04     73.97 o 
  -5  -3   7     4102.95     4079.40     78.55 o 
  -4  -3   7     4697.30     4537.46    119.37 o 
  -3  -3   7       41.50       -4.08      8.16 o 
  -2  -3   7     4920.30     5035.13     96.02 o 
  -1  -3   7     1667.16     1903.75    183.99 o 
   0  -3   7     2415.75     2569.24    128.29 o 
   1  -3   7     4444.94     4749.40     96.71 o 
   2  -3   7      179.67      147.17     70.81 o 
   3  -3   7     5637.52     5473.73    127.64 o 
   4  -3   7      863.25     1232.37    219.39 o 
   5  -3   7     4095.23     4275.72     99.45 o 
   6  -3   7     6722.60     6631.11     85.34 o 
   7  -3   7      312.61      421.69     44.33 o 
   8  -3   7     4076.43     4210.49     71.31 o 
   9  -3   7      785.19      817.11    112.67 o 
  10  -3   7      319.79      364.76    128.29 o 
  11  -3   7      735.79      689.00    183.04 o 
  -8  -2   7     3806.97     3727.49    179.63 o 
  -7  -2   7     1381.35     1338.93     65.47 o 
  -6  -2   7     2372.14     2264.61    139.16 o 
  -5  -2   7     5890.16     5699.64    142.90 o 
  -4  -2   7      577.33      654.21    134.64 o 
  -3  -2   7     4756.76     4617.16    111.83 o 
  -2  -2   7     1192.28     1310.06    103.29 o 
  -1  -2   7     5967.71     5718.44    154.77 o 
   0  -2   7    12650.92    11903.43    118.93 o 
   1  -2   7      241.59      319.02     89.16 o 
   2  -2   7     6554.69     6532.44    102.91 o 
   3  -2   7      489.41      406.85     90.34 o 
   4  -2   7     1514.30     1230.29     70.93 o 
   5  -2   7     2151.42     2350.64    122.93 o 
   6  -2   7      879.70      947.59     33.69 o 
   7  -2   7     3659.75     3613.24    101.97 o 
   8  -2   7      619.66     1193.35    146.89 o 
   9  -2   7     1394.48     1382.69     58.28 o 
  11  -2   7      105.38       58.36     12.24 o 
  -8  -1   7       65.14        3.60     28.09 o 
  -7  -1   7      902.93      744.01     59.46 o 
  -6  -1   7     6767.63     6734.95    103.60 o 
  -5  -1   7      397.13      370.66     81.95 o 
  -4  -1   7     2191.56     2545.72    121.51 o 
  -3  -1   7     1663.47     1603.09     77.52 o 
  -2  -1   7     2835.44     3084.66    118.90 o 
  -1  -1   7     5773.83     5533.18    141.48 o 
   0  -1   7        9.86      -22.86     45.72 o 
   1  -1   7    13528.74    13055.24    314.89 o 
   2  -1   7     2316.51     2345.74     91.42 o 
   3  -1   7     3798.32     4136.68    152.24 o 
   4  -1   7    18256.84    17683.10    398.11 o 
   5  -1   7       28.32      -13.59     27.18 o 
   6  -1   7     7199.59     6703.59    393.46 o 
   7  -1   7     2057.44     2094.08     64.38 o 
   8  -1   7     1070.67      959.70     47.21 o 
   9  -1   7      733.24      659.20    132.85 o 
  10  -1   7       56.27      262.66    250.32 o 
  11  -1   7     2615.68     3021.88    149.55 o 
  -8   0   7     2273.55     2217.19     79.52 o 
  -7   0   7      875.67      914.08    105.70 o 
  -6   0   7       63.00       67.95     41.94 o 
  -5   0   7     6775.54     6211.64    222.90 o 
  -4   0   7      427.18      395.38     36.20 o 
  -3   0   7      429.77      446.47     87.54 o 
  -2   0   7    10057.88     9950.78    133.40 o 
  -1   0   7     1580.64     1666.57     42.00 o 
   0   0   7     5031.46     4708.03    109.80 o 
   1   0   7     5427.49     5167.67    183.76 o 
   2   0   7     5078.41     4741.64    330.79 o 
   3   0   7     1761.76     1954.67    199.46 o 
   4   0   7      894.55      897.66    117.08 o 
   5   0   7    16484.28    17198.22    288.80 o 
   6   0   7      324.27      302.66     89.20 o 
   7   0   7       56.13       15.67     48.58 o 
   8   0   7     7547.59     7275.53    231.72 o 
   9   0   7       38.75      148.50    141.10 o 
  10   0   7      188.96      143.66    185.99 o 
  11   0   7     3368.63     3500.79    120.13 o 
  -8   1   7     5538.32     5510.59     92.62 o 
  -7   1   7      714.94     1137.90    254.73 o 
  -6   1   7     1156.11     1098.05     27.08 o 
  -5   1   7     5734.52     5344.49     26.66 o 
  -4   1   7     2822.40     2983.91     96.22 o 
  -3   1   7      599.95      539.80      9.15 o 
  -2   1   7     3124.76     2958.29    170.95 o 
  -1   1   7    17376.12    16070.96    105.95 o 
   0   1   7       15.14       -7.90     15.80 o 
   1   1   7        9.93        1.33    104.52 o 
   2   1   7    12609.01    13060.56    124.83 o 
   3   1   7      412.78      385.26     62.91 o 
   4   1   7      365.63      372.51     41.93 o 
   5   1   7     5156.67     4697.95    129.59 o 
   6   1   7     3015.83     2895.68     78.76 o 
   7   1   7       70.35       18.69     41.47 o 
   8   1   7      624.14      503.58    121.46 o 
   9   1   7     6519.06     6508.06    169.47 o 
  10   1   7      379.49      385.73     86.63 o 
  11   1   7      219.13      190.73     40.42 o 
  12   1   7     1891.14     1767.62    128.86 o 
  -8   2   7      296.13      330.41    138.73 o 
  -7   2   7     7663.11     6923.11     42.80 o 
  -6   2   7       75.35       86.16     64.34 o 
  -5   2   7      560.52      605.40    249.47 o 
  -4   2   7    13442.31    12603.06      9.87 o 
  -3   2   7      324.73      451.77    123.55 o 
  -2   2   7      392.11      546.10    155.38 o 
  -1   2   7     9504.77    10204.07    753.52 o 
   0   2   7     2177.64     2550.16    121.78 o 
   1   2   7       39.33       -1.46     15.15 o 
   2   2   7     2111.01     2425.70    138.67 o 
   3   2   7    11218.84    11413.39    731.13 o 
   4   2   7     4363.20     4192.92    128.77 o 
   5   2   7       16.25        9.88     40.84 o 
   6   2   7     7697.53     7434.14    792.67 o 
   7   2   7      650.64      666.70     65.09 o 
   8   2   7        8.26        5.22    152.01 o 
   9   2   7     4839.82     4786.84    142.15 o 
  10   2   7      546.56      568.20     59.21 o 
  11   2   7      353.26      314.47     36.63 o 
  12   2   7     1095.61     1152.82     27.33 o 
  -8   3   7        2.65       14.99    212.84 o 
  -7   3   7     3954.12     3769.62     77.62 o 
  -6   3   7      526.55      680.84    222.61 o 
  -5   3   7      470.34      461.64    238.36 o 
  -4   3   7     3871.19     3764.59    227.74 o 
  -3   3   7    17133.11    18645.49    257.15 o 
  -2   3   7      762.81      826.78    117.47 o 
  -1   3   7       20.38      120.69     63.34 o 
   0   3   7    21968.53    20822.68    144.42 o 
   1   3   7      186.34      295.22    123.41 o 
   2   3   7     2585.97     2639.24    143.49 o 
   3   3   7     7779.83     7530.09     76.81 o 
   4   3   7     3045.55     3292.70    160.76 o 
   5   3   7     2436.50     2290.76    120.61 o 
   6   3   7     2076.05     1944.68    134.74 o 
   7   3   7     3781.31     4116.16    119.85 o 
   8   3   7      770.43      867.28    134.46 o 
   9   3   7       55.73       41.85     38.24 o 
  10   3   7     4173.38     4054.38     40.14 o 
  11   3   7      234.36      283.53    107.04 o 
  12   3   7       59.07       33.12     68.80 o 
  -8   4   7      533.71      533.95     53.90 o 
  -7   4   7      185.02      165.77     61.87 o 
  -6   4   7     6285.52     6476.84    238.55 o 
  -5   4   7     1167.61     1254.93    247.66 o 
  -4   4   7       15.70       37.01     42.51 o 
  -3   4   7    10311.66     9788.23     29.51 o 
  -2   4   7      673.88     1236.99    259.62 o 
  -1   4   7     1220.80     1488.70    130.87 o 
   0   4   7     2060.38     2345.07    148.10 o 
   1   4   7     6457.79     6831.64    107.90 o 
   2   4   7    15337.27    16721.37    310.53 o 
   3   4   7     1110.85     1407.17    161.60 o 
   4   4   7     8839.68     8423.79     80.70 o 
   5   4   7     4150.10     4178.40    220.24 o 
   6   4   7     4002.04     3686.40    189.69 o 
   7   4   7     5037.57     5224.67    212.55 o 
   8   4   7      236.09      277.46    249.47 o 
   9   4   7     2603.96     2455.76    197.37 o 
  10   4   7     2355.19     2063.96     29.80 o 
  11   4   7     1008.61     1070.74    152.77 o 
  -8   5   7      275.80      297.39     96.22 o 
  -7   5   7     1131.66     1135.84     63.48 o 
  -6   5   7     3022.11     3022.35    246.81 o 
  -5   5   7     6842.02     6704.29    200.88 o 
  -4   5   7     2075.63     2404.52    193.39 o 
  -3   5   7      516.98     1044.27    203.82 o 
  -2   5   7    12862.97    13352.50    211.23 o 
  -1   5   7      984.43      928.81     47.01 o 
   0   5   7      571.38      908.45    103.88 o 
   1   5   7     8674.07     8386.21     35.26 o 
   2   5   7      539.95      464.63     35.77 o 
   3   5   7     6659.32     6318.19     96.60 o 
   4   5   7     2633.58     2596.39     94.04 o 
   5   5   7     2008.64     1949.52     52.57 o 
   6   5   7    10520.28     9843.36     28.47 o 
   7   5   7      259.25      317.22    143.76 o 
   8   5   7     2502.32     2713.58    140.82 o 
   9   5   7     3380.07     3206.39    103.86 o 
  10   5   7      331.07      370.74    200.03 o 
  11   5   7     1094.38      902.03      4.27 o 
  -8   6   7     2456.50     2676.67    126.49 o 
  -7   6   7     3191.97     3259.49     45.17 o 
  -6   6   7     2246.20     2125.55    127.25 o 
  -5   6   7     3567.27     4038.16    203.26 o 
  -4   6   7       46.70        1.04     29.99 o 
  -3   6   7     4475.04     4455.86     89.01 o 
  -2   6   7      528.70      681.60     36.91 o 
  -1   6   7     1628.52     1922.38     35.11 o 
   0   6   7     7301.23     6955.46     81.94 o 
   1   6   7     1732.65     1684.20    148.60 o 
   2   6   7     3796.95     3755.60     54.32 o 
   3   6   7     6907.60     6892.93    120.34 o 
   4   6   7     2238.38     2435.93    118.23 o 
   5   6   7     4076.25     4219.97    150.88 o 
   6   6   7     1034.88     1091.90    174.79 o 
   7   6   7     4215.45     4388.97    120.61 o 
   8   6   7      364.95      443.42    211.99 o 
   9   6   7     1061.10     1070.77     65.02 o 
  10   6   7     4826.73     4889.17    132.66 o 
  11   6   7      147.21      254.59    220.53 o 
  -7   7   7     1347.97     1315.94     45.45 o 
  -6   7   7     3657.53     3784.42     68.04 o 
  -5   7   7      923.55      987.24     70.98 o 
  -4   7   7     3658.60     3998.59    264.93 o 
  -3   7   7     2859.31     2684.54     73.63 o 
  -2   7   7     3394.57     3537.61    258.48 o 
   0   7   7      338.36      372.81     67.97 o 
   1   7   7     6205.15     5585.89    143.89 o 
   2   7   7      395.42      262.53    103.31 o 
   3   7   7       21.15       -3.99    196.90 o 
   4   7   7     6696.87     6353.67    148.79 o 
   5   7   7      199.87      277.17    226.60 o 
   6   7   7      829.91      984.49    252.12 o 
   7   7   7     5087.37     4982.03    172.42 o 
   8   7   7      139.78      260.95    228.78 o 
   9   7   7     1071.14      921.21    213.88 o 
  10   7   7      243.18      177.38     32.41 o 
  11   7   7     1700.69     1973.25     97.64 o 
  -7   8   7      300.43      432.42    185.99 o 
  -6   8   7       67.90      197.75    210.47 o 
  -5   8   7     3723.23     3521.38    150.69 o 
  -4   8   7       47.03       63.67     46.50 o 
  -3   8   7      307.91      359.92    111.88 o 
  -2   8   7     8984.56     8330.52     63.20 o 
  -1   8   7       64.32       12.05     72.02 o 
   0   8   7      579.32      775.74    152.21 o 
   1   8   7     4248.16     3852.99     82.27 o 
   2   8   7      855.68      941.60    161.31 o 
   3   8   7      132.36       40.33    227.74 o 
   4   8   7      176.26      353.94    248.14 o 
   5   8   7     5902.86     5907.59    169.76 o 
   6   8   7       50.00        9.58     65.38 o 
   7   8   7       43.90       58.64    244.44 o 
   8   8   7     8336.15     7621.12    167.67 o 
   9   8   7      374.56      534.84    112.87 o 
  10   8   7      449.95      384.97     29.65 o 
  -6   9   7      354.93      529.11    149.07 o 
  -5   9   7     2611.06     2714.06    172.70 o 
  -4   9   7      742.76      900.70    255.82 o 
  -3   9   7      228.21      333.82    202.97 o 
  -2   9   7      407.88      335.25    240.74 o 
  -1   9   7     2643.65     2579.50    157.80 o 
   0   9   7      345.30      235.10     63.48 o 
   1   9   7      344.86      350.57     30.60 o 
   2   9   7     7209.58     6568.03     31.60 o 
   3   9   7      133.06      166.72     45.45 o 
   4   9   7      166.56      126.11     46.78 o 
   5   9   7     4558.51     4492.40    215.97 o 
   6   9   7      123.39       98.69    238.36 o 
   7   9   7      428.60      417.33     36.63 o 
   8   9   7      143.13      233.72    115.58 o 
   9   9   7     2858.93     2771.37     79.71 o 
  10   9   7       77.57       91.19    143.94 o 
  -5  10   7        3.94      150.12    187.31 o 
  -4  10   7     4254.65     4071.75    156.76 o 
  -3  10   7      394.18      533.09     47.82 o 
  -2  10   7        2.93      -11.96     63.48 o 
  -1  10   7     4403.85     3958.83     42.51 o 
   0  10   7     1691.51     1730.36    104.14 o 
   1  10   7        0.52      -41.85    205.63 o 
   2  10   7     1256.04     1186.32     21.26 o 
   3  10   7     3979.15     4311.63    230.39 o 
   4  10   7      446.20      449.78     10.34 o 
   5  10   7      123.57      127.82     52.85 o 
   6  10   7     7511.45     7241.94    132.85 o 
   7  10   7      113.25      148.60    175.64 o 
   8  10   7        5.48      218.06    259.05 o 
   9  10   7     1738.09     1753.76     76.01 o 
  -4  11   7      378.88      833.80    260.95 o 
  -3  11   7     2495.43     2500.55    167.39 o 
  -2  11   7      186.61      148.31     22.87 o 
  -1  11   7       12.56       82.84    111.59 o 
   0  11   7     4900.14     4924.91    235.42 o 
   1  11   7      418.20      401.01    249.18 o 
   2  11   7       54.18       79.90     69.65 o 
   3  11   7     1727.15     1558.10    226.12 o 
   4  11   7        9.70       43.08    235.90 o 
   5  11   7      977.03     1013.33    153.34 o 
   6  11   7      629.16      828.96    114.25 o 
   7  11   7     2334.07     2444.38    122.98 o 
   8  11   7      435.72      637.00    137.40 o 
  -3  12   7     2104.05     2539.55    247.66 o 
  -2  12   7        3.73      -27.90     55.80 o 
  -1  12   7       73.32      139.39    100.96 o 
   0  12   7      588.06      395.98    174.60 o 
   1  12   7     1526.55     1413.77     56.36 o 
   2  12   7      418.85      536.61    159.99 o 
   3  12   7      287.70      913.42    248.71 o 
   4  12   7     2927.73     3041.81     98.59 o 
   5  12   7      838.06     1030.98    233.53 o 
   6  12   7      983.49     1438.44    225.27 o 
   7  12   7      767.60     1150.36    162.36 o 
  -1  13   7      303.57      374.15    223.75 o 
   0  13   7      138.71       40.99    201.64 o 
   1  13   7      509.43      466.29     47.82 o 
   2  13   7        0.53      -25.62     51.24 o 
   3  13   7      657.93      618.12    110.26 o 
   4  13   7      249.33      738.34    164.73 o 
   5  13   7     1017.85     1167.44    167.10 o 
  -2  -9   8      759.63      858.85     19.17 o 
  -1  -9   8     2030.28     1924.66     34.54 o 
   0  -9   8      885.67      890.64    214.17 o 
   1  -9   8     2245.38     2175.74     64.81 o 
   2  -9   8     1549.49     1708.50    225.08 o 
   3  -9   8     3035.64     2989.90     63.77 o 
   4  -9   8     1308.07     1482.38    236.18 o 
   5  -9   8     1000.26      963.14     19.17 o 
  -3  -8   8     3742.93     3793.15    187.88 o 
  -2  -8   8     2770.16     3006.79    182.76 o 
  -1  -8   8      116.07      125.35     45.93 o 
   0  -8   8     2346.06     2352.05    109.69 o 
   1  -8   8        4.28      -38.05    237.23 o 
   2  -8   8      896.60     1318.12    162.36 o 
   3  -8   8     1555.03     1816.77     81.32 o 
   4  -8   8      227.69      316.27    231.44 o 
   5  -8   8     3043.93     3170.67    191.87 o 
   6  -8   8      689.23      659.39     23.34 o 
   7  -8   8      556.54      720.41    205.15 o 
  -4  -7   8     1625.94     1686.89     76.58 o 
  -3  -7   8     1095.52     1144.23    145.51 o 
  -2  -7   8      516.37      524.93     48.87 o 
  -1  -7   8     3642.68     3647.97    256.11 o 
   0  -7   8     1073.38     1419.94    157.04 o 
   1  -7   8     2807.60     2955.27     95.36 o 
   2  -7   8     2306.56     2414.01     20.50 o 
   3  -7   8     1052.76     1224.37    114.82 o 
   4  -7   8      997.13      892.54     38.24 o 
   5  -7   8     1096.05     1527.36    222.42 o 
   6  -7   8     1383.89     1475.31     71.74 o 
   7  -7   8      364.82      321.67     99.45 o 
   8  -7   8       34.55       41.36    130.03 o 
  -5  -6   8     1726.01     1979.03     72.50 o 
  -4  -6   8     3801.64     3799.21    138.47 o 
  -3  -6   8      163.09      182.57    153.42 o 
  -2  -6   8     3056.98     3231.72    140.40 o 
  -1  -6   8      925.77      957.35    198.23 o 
   0  -6   8     3245.15     3087.64      7.40 o 
   1  -6   8      416.39      500.36    205.34 o 
   2  -6   8      522.00      532.71      3.70 o 
   3  -6   8     9675.09     9576.82    245.77 o 
   4  -6   8     1270.55     1225.00    124.64 o 
   5  -6   8       22.26      -15.35     30.70 o 
   6  -6   8     6188.70     6167.22    121.84 o 
   7  -6   8     1075.57     1444.99    137.69 o 
   8  -6   8       28.85      -28.59    159.70 o 
   9  -6   8     1344.48     1585.21    159.65 o 
  -6  -5   8     3031.07     3411.03    242.07 o 
  -5  -5   8      472.11      499.42    161.23 o 
  -4  -5   8        7.77      -14.54     53.73 o 
  -3  -5   8     8617.97     8603.83    115.04 o 
  -2  -5   8       30.22      -22.86     45.73 o 
  -1  -5   8      206.89      153.40     30.50 o 
   0  -5   8     5875.79     6279.28    105.71 o 
   1  -5   8     1275.07     1258.72     20.69 o 
   2  -5   8     1354.80     1474.41    134.74 o 
   3  -5   8     2947.18     2696.70     45.07 o 
   4  -5   8     1600.97     1533.53     22.39 o 
   5  -5   8      655.57      578.02     10.54 o 
   6  -5   8       35.82       91.07    112.94 o 
   7  -5   8     6811.44     6544.72    105.66 o 
   8  -5   8       30.01       31.62    149.59 o 
   9  -5   8       52.06       72.52    108.60 o 
  10  -5   8     2432.37     2448.79     63.91 o 
  -6  -4   8     4619.90     4497.12    124.81 o 
  -5  -4   8     1027.42     1222.52    167.96 o 
  -4  -4   8     1043.14      950.48     19.31 o 
  -3  -4   8     3158.04     3276.47    170.90 o 
  -2  -4   8     6916.45     6568.49    238.46 o 
  -1  -4   8      210.57      298.81     97.89 o 
   0  -4   8     1471.79     1463.14    133.32 o 
   1  -4   8     9961.34     9616.20    160.74 o 
   2  -4   8      393.11      530.82    146.70 o 
   3  -4   8     1378.08     1385.05    364.05 o 
   4  -4   8    11206.36    10696.96    730.85 o 
   5  -4   8       80.85       62.55     43.00 o 
   6  -4   8      382.08      334.75     55.37 o 
   7  -4   8     4014.52     4252.06    127.16 o 
   8  -4   8      417.63      471.41    120.52 o 
   9  -4   8      391.66      341.68     79.38 o 
  10  -4   8      134.06      305.83    252.41 o 
  -7  -3   8      426.04      564.03    224.51 o 
  -6  -3   8      337.34      275.19     85.83 o 
  -5  -3   8     7263.06     7370.21    155.72 o 
  -4  -3   8     1668.30     1789.51    158.05 o 
  -3  -3   8      805.51      770.90     35.77 o 
  -2  -3   8     8036.20     7807.46    184.24 o 
  -1  -3   8        9.35      -15.89     31.77 o 
   0  -3   8       82.07      147.23     79.65 o 
   1  -3   8     2223.00     2241.23    124.97 o 
   2  -3   8     2448.38     2984.02    149.79 o 
   3  -3   8       45.39      -10.96     21.92 o 
   4  -3   8     1113.48     1367.95    108.50 o 
   5  -3   8     6870.89     6786.11    154.01 o 
   6  -3   8     1400.35     1388.54     58.74 o 
   7  -3   8      292.97      296.16     86.35 o 
   8  -3   8     5544.10     5867.88    121.90 o 
   9  -3   8      301.26      250.71     93.21 o 
  10  -3   8      102.80      211.89    167.96 o 
  11  -3   8      546.08      432.42    246.05 o 
  -7  -2   8       15.28      -11.67     23.34 o 
  -6  -2   8      351.89      419.76    103.50 o 
  -5  -2   8     3300.69     2954.17    100.96 o 
  -4  -2   8     3227.05     3865.04    179.28 o 
  -3  -2   8      916.01      922.71     22.20 o 
  -2  -2   8     1179.42     1225.27    175.36 o 
  -1  -2   8    11042.29    10836.98    280.83 o 
   0  -2   8     8117.78     8415.45    118.57 o 
   1  -2   8       80.99      114.07     73.35 o 
   2  -2   8     9880.68     9240.32     44.17 o 
   3  -2   8      900.43      925.09     37.34 o 
   4  -2   8      822.22      709.92     69.22 o 
   5  -2   8     4667.25     4815.65    115.22 o 
   6  -2   8     2582.51     2642.74     51.84 o 
   7  -2   8     1962.03     2077.76     84.51 o 
   8  -2   8     4268.92     4136.34    159.56 o 
   9  -2   8     2637.09     2910.48    214.64 o 
  10  -2   8      898.86      968.83    209.33 o 
  11  -2   8      248.53      225.65     11.20 o 
  -7  -1   8     3819.09     3642.16    213.36 o 
  -6  -1   8     3140.46     3204.71    135.03 o 
  -5  -1   8       26.75      -24.52    131.14 o 
  -4  -1   8     5800.57     5987.66    135.41 o 
  -3  -1   8        2.40      -20.16     98.07 o 
  -2  -1   8      288.64      355.95     70.20 o 
  -1  -1   8     3034.85     3130.91    122.55 o 
   0  -1   8     4824.45     4981.58    141.04 o 
   1  -1   8     3767.90     3486.71     75.53 o 
   2  -1   8      308.68      231.65     28.23 o 
   3  -1   8     6959.04     6865.03     75.06 o 
   4  -1   8     7773.57     7519.00    101.36 o 
   5  -1   8     1233.51     1507.87    194.81 o 
   6  -1   8     7970.53     7775.16    125.16 o 
   7  -1   8      497.08      520.97    164.32 o 
   8  -1   8     3907.14     3517.75    143.62 o 
   9  -1   8     1010.33      963.42     22.87 o 
  10  -1   8      351.74      390.85     98.88 o 
  11  -1   8     2012.30     1902.27      9.58 o 
  -8   0   8      847.88      813.35    118.47 o 
  -7   0   8     1539.08     1511.14    194.00 o 
  -6   0   8     1404.67     1522.52    114.15 o 
  -5   0   8     6803.73     6381.82     74.94 o 
  -4   0   8      108.01       89.09     64.19 o 
  -3   0   8     6405.84     6305.69     44.70 o 
  -2   0   8     4010.95     3801.16    287.71 o 
  -1   0   8      238.68      200.13     47.59 o 
   0   0   8    10752.27    10347.47    327.94 o 
   1   0   8     1471.16     1330.15    114.00 o 
   2   0   8      245.71      219.05    167.81 o 
   3   0   8     5243.07     5015.43     74.35 o 
   4   0   8      603.13      556.21     50.42 o 
   5   0   8    11052.33    11607.99    379.85 o 
   6   0   8     2292.74     2847.40    135.45 o 
   7   0   8     7457.74     7505.46    112.58 o 
   9   0   8      994.99      885.14    198.70 o 
  10   0   8     1697.18     1915.27    198.99 o 
  11   0   8      479.05      480.34    105.23 o 
  -8   1   8     2193.84     2371.32     81.77 o 
  -7   1   8      863.68     1111.90    103.34 o 
  -6   1   8     4862.47     4912.92     94.01 o 
  -5   1   8     1136.46     1086.33     49.44 o 
  -4   1   8     4516.00     5100.12    162.24 o 
  -3   1   8     3865.86     4073.17    136.75 o 
  -2   1   8     2314.80     2653.52    252.98 o 
  -1   1   8    14512.00    15738.33    189.69 o 
   0   1   8      105.43      123.32     56.03 o 
   1   1   8     2849.51     2993.77     75.30 o 
   2   1   8    12361.24    12399.71    195.28 o 
   3   1   8      698.69     1111.77    109.91 o 
   4   1   8     2600.55     2764.83     88.24 o 
   5   1   8     2152.42     1886.87    127.91 o 
   6   1   8     2677.67     2842.92    138.29 o 
   7   1   8     4767.16     4701.44    117.19 o 
   8   1   8       68.77       33.12     31.88 o 
   9   1   8     6179.18     5777.97     15.37 o 
  10   1   8      222.70      174.03     19.36 o 
  11   1   8      513.42      498.17     88.44 o 
  -8   2   8       53.99       54.56    196.04 o 
  -7   2   8     5012.46     5055.57    201.64 o 
  -6   2   8      289.13      294.35     94.32 o 
  -5   2   8      822.05      881.34    108.93 o 
  -4   2   8     6516.90     6535.39    148.79 o 
  -3   2   8     1194.41     1353.90     95.36 o 
  -2   2   8     5958.02     6151.46    174.03 o 
  -1   2   8     2662.56     2739.81    138.07 o 
   0   2   8     2997.05     2852.43     27.97 o 
   1   2   8      971.17     1039.01    163.69 o 
   2   2   8      586.63      649.92    168.90 o 
   3   2   8    19834.71    18951.25    504.63 o 
   4   2   8       22.94      -14.27     28.53 o 
   5   2   8     4351.89     4696.36    159.83 o 
   6   2   8     7673.44     7401.97     84.63 o 
   7   2   8     2100.74     2265.41    236.18 o 
   8   2   8     1611.53     1637.52    114.82 o 
   9   2   8     2125.11     2283.06     73.35 o 
  10   2   8     3472.90     3348.97     30.55 o 
  11   2   8      350.72      471.80    155.15 o 
  -8   3   8      308.31      377.09    248.42 o 
  -7   3   8      563.45      507.66    180.96 o 
  -6   3   8     5283.92     5288.81    188.36 o 
  -5   3   8      291.49      357.26    115.29 o 
  -4   3   8       55.04        6.26    134.74 o 
  -3   3   8     6671.92     6273.30    161.03 o 
  -2   3   8      338.52      291.58     80.89 o 
  -1   3   8     2097.69     2197.84    137.07 o 
   0   3   8    11324.64    11590.62    286.66 o 
   1   3   8       25.44       77.54     41.39 o 
   2   3   8     1692.52     2033.01    106.18 o 
   3   3   8     9104.19     8886.49    134.62 o 
   4   3   8     2760.59     2823.88    147.36 o 
   5   3   8       22.52      -22.08    106.80 o 
   6   3   8      192.88      377.85    220.81 o 
   7   3   8     6602.79     6855.36    231.44 o 
   8   3   8       81.02       27.61    185.99 o 
   9   3   8      143.20      129.05    196.04 o 
  10   3   8     4996.35     4962.58     92.99 o 
  11   3   8       77.94      121.46     69.08 o 
  -7   4   8      240.19      251.55    159.13 o 
  -6   4   8     6281.40     6229.18    120.32 o 
  -5   4   8      467.15      634.34     91.09 o 
  -4   4   8      570.82      628.36    228.78 o 
  -3   4   8     2079.89     2102.30    109.50 o 
  -2   4   8     4960.60     5185.95    219.96 o 
  -1   4   8        0.53       70.06    142.38 o 
   0   4   8      348.27      366.63     84.55 o 
   1   4   8    17923.25    17588.89    511.89 o 
   2   4   8      356.56      375.02    125.97 o 
   3   4   8       80.03       77.94     91.65 o 
   4   4   8    12813.24    11768.63    137.07 o 
   5   4   8       61.36       98.21     53.71 o 
   6   4   8        8.79      -16.99     33.97 o 
   7   4   8     5665.15     5558.68     75.44 o 
   8   4   8     4316.25     4412.59    104.38 o 
   9   4   8       74.73      -24.01    191.58 o 
  10   4   8      616.69     1195.14    231.44 o 
  11   4   8     2123.12     2051.15    182.28 o 
  -7   5   8        0.15      -26.57     53.14 o 
  -6   5   8      899.98     1294.59    213.31 o 
  -5   5   8     4710.17     4622.68    181.43 o 
  -4   5   8       97.15       34.45     67.18 o 
  -3   5   8      684.81      651.90    119.85 o 
  -2   5   8     8467.07     8558.07    243.87 o 
  -1   5   8        7.23       -9.37    100.13 o 
   0   5   8      548.75      723.58    146.07 o 
   1   5   8     7454.60     7281.98    105.62 o 
   2   5   8     8315.77     7835.15    129.56 o 
   3   5   8     1504.75     1598.67    184.04 o 
   4   5   8      646.69      697.44     28.94 o 
   5   5   8     5799.39     5404.29    112.16 o 
   6   5   8     1426.64     1589.60    100.39 o 
   7   5   8      458.97      586.99    208.57 o 
   8   5   8     7294.27     7003.86     33.21 o 
   9   5   8       19.21       94.03    109.66 o 
  10   5   8      213.71      317.41    171.37 o 
  11   5   8     1787.32     1640.56     11.39 o 
  -7   6   8      104.16       63.29    127.82 o 
  -6   6   8      215.23      133.99     40.61 o 
  -5   6   8     5404.32     5114.88     51.24 o 
  -4   6   8     1467.96     1684.78    152.01 o 
  -3   6   8     3149.80     3545.58    187.31 o 
  -2   6   8     1783.65     1874.18     53.42 o 
  -1   6   8    10334.78     9794.11    126.72 o 
   0   6   8     3408.24     3814.23     74.04 o 
   1   6   8       26.66       54.44     92.99 o 
   2   6   8    11922.31    12857.86    679.23 o 
   3   6   8      516.99      471.46     13.57 o 
   4   6   8     1746.18     1636.20     18.31 o 
   5   6   8     5170.00     5274.48    136.26 o 
   6   6   8      295.68      294.07     63.01 o 
   7   6   8     1424.35     1938.23    215.21 o 
   8   6   8     1118.82     1040.28     13.85 o 
   9   6   8     2681.88     2526.55     22.87 o 
  10   6   8      932.22      932.68    265.41 o 
  11   6   8      222.63      299.76    143.19 o 
  -7   7   8     2671.54     2855.73    111.02 o 
  -6   7   8      416.02      488.88    239.41 o 
  -5   7   8       51.10       57.98     56.36 o 
  -4   7   8     5382.95     5408.85    165.01 o 
  -3   7   8     1209.08     1377.14    227.74 o 
  -2   7   8     1425.51     1325.14     97.74 o 
  -1   7   8     3702.63     3633.27    142.00 o 
   0   7   8      340.91      250.91     82.55 o 
   1   7   8     1695.52     1773.99     46.59 o 
   2   7   8       33.50      157.42     87.74 o 
   3   7   8     2520.38     2570.39    108.93 o 
   4   7   8     6607.49     6765.78    261.99 o 
   5   7   8      545.67      713.58    184.09 o 
   6   7   8     4467.58     4326.72    161.31 o 
   7   7   8      566.87      616.03    170.61 o 
   8   7   8      704.28      969.78    121.46 o 
   9   7   8     2039.29     2196.24    261.71 o 
  10   7   8       26.10       97.36     90.97 o 
  11   7   8     1332.25     1704.04    238.84 o 
  -6   8   8      142.90      272.90    199.84 o 
  -5   8   8     2498.37     2963.52    252.41 o 
  -4   8   8      724.54      927.65     83.69 o 
  -3   8   8     2527.35     2750.02     82.65 o 
  -2   8   8     4572.32     4748.70    121.93 o 
  -1   8   8      707.24      653.38    108.46 o 
   0   8   8     4232.27     4216.21    253.83 o 
   1   8   8      604.82      652.54     37.10 o 
   2   8   8     1452.34     1204.92     90.62 o 
   3   8   8     2140.60     2380.33    166.63 o 
   4   8   8      316.96      413.44    156.76 o 
   5   8   8     3709.81     3485.23     23.34 o 
   6   8   8      460.86      682.17     90.34 o 
   7   8   8     1045.21     1218.96    199.27 o 
   8   8   8     2195.63     2104.10     59.02 o 
   9   8   8       16.86       85.88     95.93 o 
  10   8   8     1775.89     1926.05    137.29 o 
  -6   9   8      973.55      870.15    254.02 o 
  -5   9   8      638.97      778.01    187.60 o 
  -4   9   8     1349.98     1123.79     63.01 o 
  -3   9   8      945.38      856.77     53.90 o 
  -2   9   8      164.43      190.26    250.80 o 
  -1   9   8     3864.20     3607.98     88.53 o 
   0   9   8       42.32       88.33     71.04 o 
   1   9   8     1027.50     1000.77     33.53 o 
   2   9   8     5248.70     5055.95     73.35 o 
   3   9   8      428.39      580.82     74.96 o 
   4   9   8     3024.32     2929.84     34.54 o 
   5   9   8     2868.92     2907.44    121.18 o 
   6   9   8      986.72     1084.12    160.74 o 
   7   9   8     1268.62     1143.43    116.62 o 
   8   9   8       49.72      156.19    118.23 o 
   9   9   8     2503.94     2937.33    168.43 o 
  10   9   8      347.37      367.46    114.49 o 
  -5  10   8      693.71      885.14    255.07 o 
  -4  10   8     3261.81     3250.28     53.71 o 
  -3  10   8     1477.91     1437.02    133.42 o 
  -2  10   8     1240.99     1426.30     58.17 o 
  -1  10   8     2142.42     2147.77     99.13 o 
   0  10   8     1800.15     1653.16     41.80 o 
   1  10   8      255.03      267.78    163.97 o 
   2  10   8      619.03      776.11    195.00 o 
   3  10   8     5150.59     4599.91     32.17 o 
   4  10   8      344.40      492.58     71.17 o 
   5  10   8      150.14      213.41    148.03 o 
   6  10   8     4394.51     4046.98     39.57 o 
   7  10   8       33.91      125.45    192.91 o 
   8  10   8      402.35      564.03    138.16 o 
   9  10   8     1499.18     1922.67    250.32 o 
  -4  11   8       18.07       24.48    165.01 o 
  -3  11   8     2683.44     2951.76    154.39 o 
  -2  11   8       23.87      180.86    206.48 o 
  -1  11   8       54.94       81.13     62.36 o 
   0  11   8     3364.26     3477.64    242.07 o 
   1  11   8      151.37      186.93    133.42 o 
   2  11   8      435.42      370.93     60.35 o 
   3  11   8     2538.53     2711.21    204.87 o 
   4  11   8     2248.37     2170.90    105.99 o 
   5  11   8      102.93       98.88    132.56 o 
   6  11   8      645.29      841.30    223.75 o 
   7  11   8     3171.31     3153.40    200.03 o 
   8  11   8      135.49      313.42    260.66 o 
  -3  12   8     1200.35     1676.62    227.93 o 
  -2  12   8      746.81      778.96    105.71 o 
  -1  12   8       20.97       25.34    103.62 o 
   0  12   8      579.16      670.59     79.14 o 
   1  12   8     3726.72     3760.79    186.27 o 
   2  12   8      237.84      239.12    132.85 o 
   3  12   8      194.47      300.52    154.39 o 
   4  12   8     3276.16     3184.14    111.88 o 
   5  12   8      122.96      298.24    172.70 o 
   6  12   8       19.03      210.18    255.07 o 
   7  12   8      944.35     1186.98    245.01 o 
  -1  13   8        4.65      164.35    146.13 o 
   0  13   8       73.70      173.65    139.49 o 
   1  13   8     2006.69     1817.72    166.34 o 
   2  13   8      559.80      554.25    210.94 o 
   3  13   8        3.81        2.28    156.76 o 
   4  13   8       86.84      121.55     78.38 o 
   5  13   8     2629.71     2465.63     76.77 o 
   0  -9   9     1724.03     2169.57    148.22 o 
   1  -9   9       62.67       16.51     76.29 o 
   2  -9   9       54.38      120.23    171.66 o 
   3  -9   9     3200.86     3158.14     35.11 o 
   4  -9   9      152.90      121.93     15.18 o 
  -2  -8   9      190.62      230.87    235.90 o 
  -1  -8   9       93.95       70.60     27.14 o 
   0  -8   9     4863.15     4318.65     30.27 o 
   1  -8   9      309.53      258.48      1.33 o 
   2  -8   9     1864.00     1835.47     19.17 o 
   3  -8   9     1006.06     1447.55    259.81 o 
   4  -8   9     1545.02     1864.98    209.61 o 
   5  -8   9     1588.96     1638.38    120.32 o 
   6  -8   9      253.12      326.99    202.21 o 
  -3  -7   9      862.18     1400.20    228.21 o 
  -2  -7   9     2195.50     2161.60     34.82 o 
  -1  -7   9     1165.39     1258.53    260.66 o 
   0  -7   9      764.56      608.44     92.23 o 
   1  -7   9     5831.69     6373.98    258.01 o 
   2  -7   9     1531.01     1636.67    110.83 o 
   3  -7   9      485.93      506.05    186.74 o 
   4  -7   9     3913.51     3840.59     52.38 o 
   5  -7   9       13.91       -9.87    145.56 o 
   6  -7   9     1311.74     1371.73    106.09 o 
   7  -7   9      989.19     1061.50    141.20 o 
  -4  -6   9      751.18      785.29     66.95 o 
  -3  -6   9      928.29      922.06    368.36 o 
  -2  -6   9     1767.82     1906.05     37.00 o 
  -1  -6   9        0.64      -29.23     58.45 o 
   0  -6   9     1896.22     1945.82     73.07 o 
   1  -6   9     1298.57     1266.22    140.25 o 
   2  -6   9     1909.64     2087.30     70.69 o 
   3  -6   9     3957.29     4050.21     62.44 o 
   4  -6   9     1890.96     1780.05     12.53 o 
   5  -6   9     3177.32     3423.62    108.22 o 
   6  -6   9     1412.54     1773.71    159.65 o 
   7  -6   9     2051.38     2108.10    127.20 o 
   8  -6   9     2089.95     2445.33    215.21 o 
  -5  -5   9     1611.85     1464.57    215.83 o 
  -4  -5   9     2854.77     3090.64    144.14 o 
  -3  -5   9     6857.02     6761.10    148.51 o 
  -2  -5   9      413.11      489.49     78.36 o 
  -1  -5   9     5462.99     5551.48    157.47 o 
   0  -5   9     1581.02     2130.01    249.47 o 
   1  -5   9     1936.15     1835.28     11.20 o 
   2  -5   9      946.58     1219.15     73.82 o 
   3  -5   9       99.27      259.62    230.58 o 
   4  -5   9     4430.35     4300.42    109.35 o 
   5  -5   9      308.32      243.30     19.52 o 
   6  -5   9      271.07      232.22     26.87 o 
   7  -5   9     2858.37     3416.18    114.37 o 
   8  -5   9       45.06      134.13     85.13 o 
   9  -5   9      722.74      772.15    118.46 o 
  -6  -4   9     1595.94     1865.56     92.61 o 
  -5  -4   9      748.14      816.22    153.39 o 
  -4  -4   9     3540.19     3927.58    105.11 o 
  -3  -4   9      730.89      704.87     37.89 o 
  -2  -4   9     7461.26     7224.16     78.75 o 
  -1  -4   9     5387.14     5078.15    128.53 o 
   0  -4   9     1042.03     1092.85     77.48 o 
   1  -4   9    15601.49    16244.86    170.04 o 
   2  -4   9     1588.12     1535.99    103.62 o 
   3  -4   9     2092.92     2415.63    126.77 o 
   4  -4   9     8657.86     8365.13    226.69 o 
   5  -4   9     1863.29     1945.18    138.78 o 
   6  -4   9     1079.76     1234.01     27.18 o 
   7  -4   9      582.52      591.65     16.90 o 
   8  -4   9     1974.53     1623.67     41.70 o 
   9  -4   9      712.91      724.19     46.54 o 
  10  -4   9      141.68      157.52    232.48 o 
  -6  -3   9      126.03       93.59     72.41 o 
  -5  -3   9     5051.19     4641.84    299.43 o 
  -4  -3   9      254.34      331.87    131.96 o 
  -3  -3   9      854.10      983.88    154.05 o 
  -2  -3   9     6507.31     6174.75    148.98 o 
  -1  -3   9     1019.27     1184.23     63.54 o 
   0  -3   9       32.89        3.51    113.05 o 
   1  -3   9     1394.59     1407.81    214.45 o 
   2  -3   9     7242.62     7003.67     45.45 o 
   3  -3   9       12.47      193.11    149.76 o 
   4  -3   9      454.82      356.38     29.78 o 
   5  -3   9     8256.02     8198.90     74.84 o 
   6  -3   9       17.06       45.76     81.48 o 
   7  -3   9        2.87       19.32    159.06 o 
   8  -3   9     5177.07     4863.88     66.76 o 
   9  -3   9      142.02       66.94    144.27 o 
  10  -3   9      263.51      452.34    232.20 o 
  -6  -2   9      239.88      298.24     89.73 o 
  -5  -2   9     1346.69     1185.16    115.05 o 
  -4  -2   9     6725.88     5925.40     96.50 o 
  -3  -2   9      274.04      341.50     99.62 o 
  -2  -2   9      100.18       79.87     35.91 o 
  -1  -2   9     6932.73     6692.36    158.99 o 
   0  -2   9       17.24      -22.02     44.04 o 
   1  -2   9     1649.93     2175.08    180.39 o 
   2  -2   9    10522.21    10071.67    251.65 o 
   3  -2   9     1097.34     1125.61    201.74 o 
   4  -2   9      811.83      793.04     86.97 o 
   5  -2   9     3278.12     3346.11    171.16 o 
   6  -2   9     5231.10     4953.10    192.11 o 
   7  -2   9      732.02      881.25     92.60 o 
   8  -2   9       96.17      212.12    107.33 o 
   9  -2   9     3657.31     3750.35    111.02 o 
  10  -2   9      119.59      137.40    132.09 o 
  11  -2   9       71.93       59.40    264.93 o 
  -7  -1   9     3544.98     3540.78     36.01 o 
  -6  -1   9      171.45      135.28    159.01 o 
  -5  -1   9      152.88      152.97    155.28 o 
  -4  -1   9     6683.63     6854.29    147.32 o 
  -3  -1   9      777.76      687.80     37.63 o 
  -2  -1   9      294.01      303.63     48.73 o 
  -1  -1   9     2808.51     2972.41     96.81 o 
   0  -1   9     6189.39     6413.26    246.81 o 
   1  -1   9      230.03      325.38    146.13 o 
   2  -1   9      548.34      519.59     94.81 o 
   3  -1   9    10230.50     9816.68    135.41 o 
   4  -1   9      354.19      412.48     28.14 o 
   5  -1   9       27.29       83.26     58.31 o 
   6  -1   9     8371.83     7799.97     47.45 o 
   7  -1   9       42.52       41.60    161.05 o 
   8  -1   9       31.46       62.03     57.03 o 
   9  -1   9     1509.64     1350.29    148.03 o 
  10  -1   9      789.73      924.71    213.60 o 
  11  -1   9      555.42      681.41    193.39 o 
  -7   0   9     1455.30     1756.47    106.49 o 
  -6   0   9     2636.92     2769.58    144.12 o 
  -5   0   9      633.96      803.86    112.91 o 
  -4   0   9       21.90       -6.95     13.91 o 
  -3   0   9     9761.89     9201.38    109.88 o 
  -2   0   9      551.20      607.58    123.82 o 
  -1   0   9      827.52      815.30     44.60 o 
   0   0   9     9587.04     9232.84    172.13 o 
   1   0   9     1543.61     1989.81    138.49 o 
   2   0   9      232.03      202.98     28.46 o 
   3   0   9     4222.86     4226.14    109.26 o 
   4   0   9     6486.21     6401.42     26.62 o 
   5   0   9     1616.78     1704.29    339.33 o 
   6   0   9      333.88      322.63     56.03 o 
   7   0   9     9591.91    10492.45    609.01 o 
   8   0   9     1445.73     1476.49    221.85 o 
   9   0   9       49.63      244.53    247.85 o 
  10   0   9     2298.76     2391.52     64.53 o 
  11   0   9       26.85        9.01     82.93 o 
  -7   1   9       15.30      163.40    197.37 o 
  -6   1   9     4686.13     4827.65    256.39 o 
  -5   1   9      156.24      124.78     56.84 o 
  -4   1   9      393.43      460.41    234.09 o 
  -3   1   9     2604.53     2782.47    110.55 o 
  -2   1   9     1488.13     1966.41    242.07 o 
  -1   1   9     8738.75     8628.48    139.49 o 
   0   1   9      540.46      484.32    241.21 o 
   1   1   9    10955.94    10031.25     57.12 o 
   2   1   9     5475.54     5438.87     43.31 o 
   3   1   9      426.61      507.67    128.38 o 
   4   1   9     7968.54     7504.92     66.98 o 
   5   1   9       74.15      194.36    101.34 o 
   6   1   9     4663.51     4596.94    132.66 o 
   7   1   9     3895.16     4074.21    149.83 o 
   8   1   9      145.60       86.73    223.18 o 
   9   1   9     3858.03     4152.12    109.98 o 
  10   1   9      245.56      248.23     72.31 o 
  11   1   9     2148.94     2362.11    160.18 o 
  -7   2   9     1902.08     2254.69     98.02 o 
  -6   2   9       24.17       35.20     55.80 o 
  -5   2   9     5724.48     5641.99    257.72 o 
  -4   2   9     2016.11     2127.73     85.78 o 
  -3   2   9      295.06      172.04    149.36 o 
  -2   2   9     7988.65     8002.49    192.34 o 
  -1   2   9        1.47       -9.49    159.99 o 
   0   2   9     5167.41     4770.95     89.52 o 
   1   2   9     2015.87     2059.61    164.34 o 
   2   2   9     2202.05     2483.02    283.72 o 
   3   2   9     5904.81     6127.24    121.22 o 
   4   2   9      158.33      196.31    148.51 o 
   5   2   9     5275.89     5200.57     46.58 o 
   6   2   9     3208.24     3157.38    124.31 o 
   7   2   9      550.37     1268.40    262.75 o 
   8   2   9     1525.82     1703.66    121.18 o 
   9   2   9      355.97      461.93    265.12 o 
  10   2   9     2082.85     2148.79     61.68 o 
  11   2   9      853.23      821.85     22.58 o 
  -7   3   9      109.43       72.31    201.93 o 
  -6   3   9     1566.06     1261.47    160.74 o 
  -5   3   9       87.11      295.87    261.42 o 
  -4   3   9      212.01      412.77    188.36 o 
  -3   3   9     4982.48     5042.10     74.96 o 
  -2   3   9     1794.56     2066.05    184.66 o 
  -1   3   9     8368.47     8008.73     52.41 o 
   0   3   9     6281.53     5846.77     61.72 o 
   1   3   9     1703.20     2191.30    253.45 o 
   2   3   9    11182.23    10753.30    160.84 o 
   3   3   9     1008.09      886.53    164.23 o 
   4   3   9     6380.90     6037.24     77.43 o 
   5   3   9      390.47      462.30    153.13 o 
   6   3   9     3169.73     3246.30    118.23 o 
   7   3   9     8979.25     8761.04    239.41 o 
   8   3   9       76.85      185.42    217.87 o 
   9   3   9     2528.26     2653.14    192.06 o 
  10   3   9     1591.58     1904.74    156.76 o 
  11   3   9      325.82      250.70     48.58 o 
  -7   4   9     1473.57     1881.01    200.31 o 
  -6   4   9     2207.32     2670.88    240.74 o 
  -5   4   9      269.25      242.35     56.55 o 
  -4   4   9      870.58      737.39     36.63 o 
  -3   4   9     1226.84     1109.55    178.58 o 
  -2   4   9     6608.12     5926.85     51.53 o 
  -1   4   9     1061.24     1173.46     25.29 o 
   0   4   9      441.78      435.63     38.11 o 
   1   4   9     9175.21     9160.06    536.61 o 
   2   4   9     1767.36     1677.09     97.12 o 
   3   4   9     3065.32     3124.96     85.79 o 
   4   4   9     8317.35     7847.83    176.21 o 
   5   4   9     1916.16     1740.86     29.51 o 
   6   4   9     4655.78     4352.43     22.87 o 
   7   4   9     5590.91     5617.23    228.21 o 
   8   4   9     4873.28     4844.82     61.87 o 
   9   4   9      131.78      149.64    192.06 o 
  10   4   9       18.31       92.99    178.30 o 
  11   4   9     3681.02     3902.18    219.20 o 
  -7   5   9       19.51       51.43     47.82 o 
  -6   5   9       58.60       83.41    128.29 o 
  -5   5   9     3355.76     3402.11    222.14 o 
  -4   5   9       20.94       24.39     79.99 o 
  -3   5   9     2002.26     2348.82    169.28 o 
  -2   5   9     3953.74     3486.65     22.01 o 
  -1   5   9     2270.31     2636.09    127.99 o 
   0   5   9     3517.01     3680.14    123.90 o 
   1   5   9     1774.01     1959.66     91.59 o 
   2   5   9    10610.37    10610.59    326.90 o 
   3   5   9      388.28      434.60     46.49 o 
   4   5   9      252.08      238.55     79.99 o 
   5   5   9    11330.47    10826.05     40.42 o 
   6   5   9     1163.28     1388.34    206.96 o 
   7   5   9      279.27      213.69    227.93 o 
   8   5   9     6742.84     6317.04    222.61 o 
   9   5   9      732.67     1140.58    162.36 o 
  10   5   9       71.66       55.23    183.61 o 
  11   5   9     2000.79     2229.26    129.43 o 
  -6   6   9       49.56       -0.19     41.18 o 
  -5   6   9     3924.67     3966.99    218.63 o 
  -4   6   9     3661.05     3484.66     87.39 o 
  -3   6   9       61.48       66.80    195.85 o 
  -2   6   9      353.36      386.65     90.16 o 
  -1   6   9     9667.32     9803.47    464.11 o 
   0   6   9       29.32       97.26     72.54 o 
   1   6   9      920.65      864.99     41.04 o 
   2   6   9    10794.30     9925.79    733.50 o 
   3   6   9     1649.08     1908.24    113.50 o 
   4   6   9        6.59       -7.59     15.18 o 
   5   6   9     1288.42     1409.69     65.09 o 
   6   6   9     4936.06     4842.35    139.49 o 
   7   6   9       14.19      -10.53    251.65 o 
   8   6   9       59.62      185.13    211.80 o 
   9   6   9     3989.30     4115.40    158.85 o 
  10   6   9      258.10      267.40    264.08 o 
  11   6   9       10.72      160.74    253.17 o 
  -6   7   9        3.17       26.66     57.41 o 
  -5   7   9       53.64       69.93    243.68 o 
  -4   7   9     5229.66     4661.21     22.87 o 
  -3   7   9      986.84     1573.57    244.44 o 
  -2   7   9       23.94      -11.74     66.43 o 
  -1   7   9     5280.77     4549.87     81.37 o 
   0   7   9     5753.90     5191.48     25.75 o 
   1   7   9        7.11       16.71    138.98 o 
   2   7   9      879.39      669.07    126.87 o 
   3   7   9    11187.61    11805.51    206.67 o 
   4   7   9       11.14        8.26    145.56 o 
   5   7   9      476.03      607.58     90.62 o 
   6   7   9     6201.84     5284.16    137.88 o 
   7   7   9      679.34      601.51     11.67 o 
   8   7   9       64.78       45.17     25.81 o 
   9   7   9      725.38      979.46     57.69 o 
  10   7   9      866.06     1443.85    191.30 o 
  -6   8   9      789.93     1327.52    232.48 o 
  -5   8   9      328.88      343.98     69.65 o 
  -4   8   9      203.04      131.52     13.85 o 
  -3   8   9     3721.64     4126.12    235.90 o 
  -2   8   9      694.34      670.57     81.58 o 
  -1   8   9       11.15      115.20     89.06 o 
   0   8   9     7384.81     6918.13    110.74 o 
   1   8   9      398.74      574.41    114.73 o 
   2   8   9     1004.14     1317.65    135.79 o 
   3   8   9     2868.16     2839.31    185.70 o 
   4   8   9     3088.61     3288.71    235.42 o 
   5   8   9      290.78      422.26    160.18 o 
   6   8   9      160.23      259.43     52.38 o 
   7   8   9     4623.92     4257.26     88.25 o 
   8   8   9      725.91      971.11    255.07 o 
   9   8   9      370.94      519.15    205.15 o 
  10   8   9     3729.86     3502.89    226.84 o 
  -5   9   9       12.55      133.23    197.37 o 
  -4   9   9      345.61      328.80    131.52 o 
  -3   9   9     2012.22     2224.71    164.16 o 
  -2   9   9     1331.32     1502.31    126.80 o 
  -1   9   9     1578.04     1999.08    134.62 o 
   0   9   9      233.91      664.91    285.72 o 
   1   9   9     5661.88     5166.42    133.04 o 
   2   9   9      395.17      461.64    126.20 o 
   3   9   9      415.64      840.54    189.69 o 
   4   9   9     3148.97     2857.06      7.40 o 
   5   9   9        2.29      -13.76    201.93 o 
   6   9   9       50.22      103.53    167.10 o 
   7   9   9      412.66      284.20     15.94 o 
   8   9   9      240.98      248.04    128.58 o 
   9   9   9     1107.26     1032.31     55.51 o 
  -4  10   9      744.24      727.43     91.09 o 
  -3  10   9       73.35      100.77     82.65 o 
  -2  10   9     3896.64     3726.14     94.94 o 
  -1  10   9       15.61        9.83    144.64 o 
   0  10   9      561.27      423.70     44.74 o 
   1  10   9     3493.83     3765.35    206.67 o 
   2  10   9     2381.81     2274.05     76.29 o 
   3  10   9     2130.39     2435.93    149.83 o 
   4  10   9      566.44      492.10     18.88 o 
   5  10   9     2490.71     2724.68    141.58 o 
   6  10   9     1439.71     1462.93    103.34 o 
   7  10   9      445.58      531.29     38.24 o 
   8  10   9     1208.11     1104.24      2.09 o 
   9  10   9      661.42      583.96    114.25 o 
  -3  11   9     2020.17     1935.20     25.53 o 
  -2  11   9      250.64      419.07    197.85 o 
  -1  11   9      567.51      506.54     62.34 o 
   0  11   9     1395.21     1790.77    242.35 o 
   1  11   9      822.15     1215.64    158.37 o 
   2  11   9     2056.90     2123.46     52.38 o 
   3  11   9      371.83      394.74     99.63 o 
   4  11   9      312.50      764.91    180.39 o 
   5  11   9      222.52      330.79    221.09 o 
   6  11   9       29.35       13.09     89.58 o 
   7  11   9     1354.35     1370.41     86.35 o 
   8  11   9       11.09      -14.61     29.23 o 
  -2  12   9     1407.74     1628.98    254.31 o 
  -1  12   9       50.67      224.61    229.82 o 
   0  12   9        8.90      -10.91    169.47 o 
   1  12   9     1800.14     2020.22    183.61 o 
   2  12   9      283.71      864.74    249.47 o 
   3  12   9      599.93      642.79    197.66 o 
   4  12   9     1894.24     2174.98    132.28 o 
   5  12   9      152.64      133.80     15.18 o 
   6  12   9      336.14      507.19    254.31 o 
   0  13   9      210.19      142.81    129.15 o 
   1  13   9      294.76      265.88    259.05 o 
   2  13   9      406.51      321.30     40.90 o 
   3  13   9       39.60       31.79     33.78 o 
   4  13   9        9.20       54.37    128.10 o 
   0  -8  10     3885.90     3983.40    167.10 o 
   1  -8  10      558.93     1112.21    190.26 o 
   2  -8  10      102.54      184.18    109.69 o 
   3  -8  10      112.79      110.74     21.82 o 
   4  -8  10     1918.56     1933.87     35.58 o 
   5  -8  10        3.44      -35.01    117.19 o 
  -2  -7  10     2545.82     2705.61    117.66 o 
  -1  -7  10      195.90      170.99     95.93 o 
   0  -7  10      128.01      113.87      2.37 o 
   1  -7  10     4302.43     4233.16    213.31 o 
   2  -7  10        6.78      -25.34    104.19 o 
   3  -7  10      151.44       75.72    201.64 o 
   4  -7  10     2318.65     2168.82      4.27 o 
   5  -7  10      173.85      120.32      2.09 o 
   6  -7  10      349.82      475.21    195.57 o 
  -3  -6  10       17.33       32.91     93.42 o 
  -2  -6  10     3803.48     4047.36    203.82 o 
  -1  -6  10      507.56      536.13     67.18 o 
   0  -6  10       67.74       94.89    252.41 o 
   1  -6  10      574.63      527.02     11.20 o 
   2  -6  10     3500.84     3355.99     13.28 o 
   3  -6  10        6.48      -22.11    152.77 o 
   4  -6  10       18.08      131.04    262.28 o 
   5  -6  10     6728.43     6578.56    248.99 o 
   6  -6  10       66.73      107.72    176.38 o 
   7  -6  10      113.89       51.26     32.94 o 
   8  -6  10     2072.22     2274.09    120.81 o 
  -4  -5  10     3800.05     3797.68    211.42 o 
  -3  -5  10     1203.11     1302.16     81.68 o 
  -2  -5  10      614.07      477.02     43.55 o 
  -1  -5  10     9201.63     8820.73    189.40 o 
   0  -5  10      822.37      683.21    102.86 o 
   1  -5  10     1337.50     1851.31    250.80 o 
   2  -5  10     1766.89     1893.44     80.47 o 
   3  -5  10       52.17      230.96    199.84 o 
   4  -5  10     1296.34     1238.60     16.99 o 
   5  -5  10      698.79      945.96    109.69 o 
   6  -5  10     1073.20     1012.76     21.97 o 
   7  -5  10      256.87      202.04     33.46 o 
   8  -5  10      179.20      148.65     20.58 o 
   9  -5  10     2216.15     2160.42    122.34 o 
  -5  -4  10      312.87      423.79    156.13 o 
  -4  -4  10     4289.96     3867.26     22.22 o 
  -3  -4  10      693.30      708.85     80.95 o 
  -2  -4  10     2744.12     3158.76    106.96 o 
  -1  -4  10     2114.21     2131.03    119.62 o 
   0  -4  10     5475.15     5378.20    106.56 o 
   1  -4  10     4667.82     5307.70    257.72 o 
   2  -4  10      547.46      426.44     81.80 o 
   3  -4  10     8119.62     8141.50    232.77 o 
   4  -4  10     1192.00     1189.93     93.28 o 
   5  -4  10     2703.47     2713.32     60.92 o 
   6  -4  10     1643.79     1419.53    109.31 o 
   7  -4  10        9.97      -15.22     30.44 o 
   8  -4  10     2669.62     2646.10    223.04 o 
   9  -4  10      621.31      724.43    309.01 o 
  -5  -3  10     2942.16     2878.72    248.61 o 
  -4  -3  10      602.43      546.01    384.40 o 
  -3  -3  10     3598.16     3569.95     79.70 o 
  -2  -3  10     3111.06     3317.82     88.90 o 
  -1  -3  10     1110.25     1234.32    110.31 o 
   0  -3  10     3655.13     3953.24    102.05 o 
   1  -3  10      333.88      239.50     32.17 o 
   2  -3  10     5078.67     5002.81     75.15 o 
   3  -3  10     1288.33     1305.50     63.01 o 
   4  -3  10     1568.63     1812.78     47.77 o 
   5  -3  10     4050.95     4119.78    142.23 o 
   6  -3  10      455.10      528.32    160.04 o 
   7  -3  10      565.56      471.02     31.03 o 
   8  -3  10     1707.99     1767.30     80.36 o 
   9  -3  10      961.44     1263.85    255.07 o 
  10  -3  10      827.06      739.77      2.94 o 
  -6  -2  10     1941.76     1887.10     60.39 o 
  -5  -2  10       29.69      -20.66     44.94 o 
  -4  -2  10     6881.75     6538.07     53.66 o 
  -3  -2  10      261.27      214.57     46.22 o 
  -2  -2  10     3742.02     3682.15    112.09 o 
  -1  -2  10     9035.20     8620.70    207.95 o 
   0  -2  10     2793.37     2953.27    115.39 o 
   1  -2  10     2782.63     3094.28    126.96 o 
   2  -2  10     2255.20     2205.35    253.17 o 
   3  -2  10     3782.84     4139.50    225.08 o 
   4  -2  10     2457.23     2587.53    134.44 o 
   5  -2  10      353.24      392.26    147.25 o 
   6  -2  10     3364.64     3009.68     45.36 o 
   7  -2  10       70.66       52.44    123.53 o 
   8  -2  10      136.74       80.39     30.66 o 
   9  -2  10     3182.73     3315.85    113.49 o 
  10  -2  10      153.97      204.20    103.34 o 
  -6  -1  10       56.72       46.86     81.42 o 
  -5  -1  10     1914.67     1792.90     57.12 o 
  -4  -1  10     5429.73     5046.95    118.93 o 
  -3  -1  10     2081.10     1937.16     97.97 o 
  -2  -1  10     1510.92     1368.66    261.42 o 
  -1  -1  10     2649.47     2640.60    200.98 o 
   0  -1  10    15559.33    14936.60    241.02 o 
   1  -1  10      252.48      327.56    178.77 o 
   2  -1  10     2215.04     2386.59     70.69 o 
   3  -1  10     8303.95     7684.63    185.84 o 
   4  -1  10      870.24      725.43     63.29 o 
   5  -1  10     2380.89     2699.23     68.59 o 
   6  -1  10     4830.18     4485.41    195.90 o 
   7  -1  10     3380.22     3267.81     59.48 o 
   8  -1  10     1067.73     1095.50     48.92 o 
   9  -1  10     1219.78     1287.57    101.25 o 
  10  -1  10     2657.96     2466.11    169.28 o 
  11  -1  10        7.93      -29.51     90.34 o 
  -6   0  10     3310.57     3571.49    123.32 o 
  -5   0  10      156.23      168.10     53.57 o 
  -4   0  10       74.96       53.70     85.30 o 
  -3   0  10     9737.54     9215.43    125.02 o 
  -2   0  10       58.99      145.37    141.86 o 
  -1   0  10      662.41      644.59    188.07 o 
   0   0  10    11219.21    10536.73     11.39 o 
   1   0  10     3450.49     3241.93    165.49 o 
   2   0  10      822.71      740.96     45.88 o 
   3   0  10     2268.01     2353.12    195.57 o 
   4   0  10     3276.75     3420.36     93.91 o 
   5   0  10       61.33       17.09     73.01 o 
   6   0  10      458.98      611.08    144.87 o 
   7   0  10     6228.78     6015.54    147.27 o 
   8   0  10       23.86       35.77    181.24 o 
   9   0  10      158.75      121.18     45.93 o 
  10   0  10     2207.87     2458.71    136.26 o 
  11   0  10      547.81      499.41     49.44 o 
  -6   1  10     2346.15     2580.83    144.52 o 
  -5   1  10     3122.32     2975.29     36.44 o 
  -4   1  10        1.47       -4.36      8.73 o 
  -3   1  10     1736.64     2062.82    250.80 o 
  -2   1  10    11955.54    11393.87     37.96 o 
  -1   1  10      621.18      635.96    155.43 o 
   0   1  10      111.07      105.80     49.44 o 
   1   1  10    16316.54    16201.88    163.97 o 
   2   1  10       11.07       23.00    149.03 o 
   3   1  10     1366.30     1299.74     51.44 o 
   4   1  10    10272.77    10642.30    393.84 o 
   5   1  10     1222.04      990.00     15.23 o 
   6   1  10      114.33       81.91     65.81 o 
   7   1  10     1088.00     1270.68    182.00 o 
   8   1  10     2725.76     2854.21    125.45 o 
   9   1  10      838.61      878.88     89.77 o 
  10   1  10       36.95       63.77     41.18 o 
  11   1  10     2036.37     1965.66     40.42 o 
  -6   2  10       15.36       35.49    259.62 o 
  -5   2  10     7161.32     7159.67    189.21 o 
  -4   2  10      160.10      370.83    236.18 o 
  -3   2  10       19.10       24.39    218.63 o 
  -2   2  10    13035.10    13586.79    128.10 o 
  -1   2  10     4460.58     4398.27     79.71 o 
   0   2  10      878.17      951.09    213.88 o 
   1   2  10     3875.07     3908.51    177.16 o 
   2   2  10     2253.43     2278.95     88.53 o 
   3   2  10     1912.87     1935.72     20.85 o 
   4   2  10      118.94      129.68     69.09 o 
   5   2  10     5839.57     5695.13     78.33 o 
   6   2  10      218.40      212.17     45.45 o 
   7   2  10      848.66      885.23    262.75 o 
   8   2  10     4385.87     4503.40    210.94 o 
   9   2  10       28.44      -11.39     60.35 o 
  10   2  10      444.41      541.73    179.06 o 
  11   2  10      576.13      668.69    174.60 o 
  -6   3  10      243.03      215.69     57.41 o 
  -5   3  10      767.30     1146.66    213.60 o 
  -4   3  10     5151.35     5312.63    191.01 o 
  -3   3  10     2067.84     2640.61    257.72 o 
  -2   3  10      145.52      189.59    120.13 o 
  -1   3  10    12572.60    11746.20     61.68 o 
   0   3  10      101.44       71.76    135.50 o 
   1   3  10       88.32      183.78    113.01 o 
   2   3  10     9006.31     8730.59    133.32 o 
   3   3  10      478.60      517.74    113.97 o 
   4   3  10      987.97      936.36     68.01 o 
   5   3  10     1560.60     2097.33    146.44 o 
   6   3  10     3603.31     3928.94    180.67 o 
   7   3  10     1248.80     1193.82    237.51 o 
   8   3  10       25.77       37.39     71.17 o 
   9   3  10     1728.42     1682.69      9.30 o 
  10   3  10      181.95      129.15     48.58 o 
  11   3  10      267.53      202.50    121.65 o 
  -6   4  10      365.95      380.89    226.88 o 
  -5   4  10       76.61      260.00    228.78 o 
  -4   4  10     2966.89     3110.03    211.51 o 
  -3   4  10      243.35      174.22    152.20 o 
  -2   4  10      165.30      260.95     96.98 o 
  -1   4  10      738.03     1267.93    209.90 o 
   0   4  10     6834.58     6586.48     79.99 o 
   1   4  10     7748.11     7858.68    131.99 o 
   2   4  10      145.03      301.48    169.28 o 
   3   4  10    12477.97    12521.95    335.44 o 
   4   4  10     2574.95     2550.37    168.05 o 
   5   4  10      832.61     1087.16    177.26 o 
   6   4  10     2420.80     2406.99    153.82 o 
   7   4  10      299.79      483.18    136.83 o 
   8   4  10     2925.02     2949.48     18.31 o 
   9   4  10      363.33      406.89    169.47 o 
  10   4  10      606.70      740.81    192.06 o 
  11   4  10     1930.86     1877.03     50.20 o 
  -6   5  10     2271.21     2237.61     70.41 o 
  -5   5  10     2901.27     3079.57    222.61 o 
  -4   5  10      105.58       72.12     35.11 o 
  -3   5  10     5161.42     4922.25    196.90 o 
  -2   5  10      103.38      108.36    203.26 o 
  -1   5  10       88.74       23.81     79.34 o 
   0   5  10     4626.13     4645.96     51.15 o 
   1   5  10       86.01      135.26     64.93 o 
   2   5  10     1297.14     1318.86     90.72 o 
   3   5  10     1993.16     2016.36     91.07 o 
   4   5  10     4841.84     4904.60      7.21 o 
   5   5  10     2104.43     2548.66    260.95 o 
   6   5  10      110.20      241.40    127.82 o 
   7   5  10     2627.41     2458.33    125.45 o 
   8   5  10     2660.32     2710.54    153.06 o 
   9   5  10     1082.20      885.71     16.99 o 
  10   5  10      464.85      356.31    202.50 o 
  11   5  10      708.22      592.31     25.24 o 
  -6   6  10     1553.00     1812.31    102.58 o 
  -5   6  10       15.92       33.40    242.07 o 
  -4   6  10     3664.15     3858.43     92.99 o 
  -3   6  10     1440.27     1866.40    239.12 o 
  -2   6  10      947.41      842.77     52.55 o 
  -1   6  10    10715.29    11616.71    154.93 o 
   0   6  10     1167.75     1541.55    143.36 o 
   1   6  10     3935.66     3805.49     21.12 o 
   2   6  10     8122.59     7793.28     73.33 o 
   3   6  10     1724.98     1999.29    141.77 o 
   4   6  10     1380.12     1673.77    162.36 o 
   5   6  10       82.96       27.71    155.43 o 
   6   6  10     3572.74     3630.03     47.82 o 
   7   6  10      188.47      120.51      4.27 o 
   8   6  10      258.95      262.28    154.39 o 
   9   6  10     3305.45     3288.81    100.68 o 
  10   6  10      403.81      802.58     88.44 o 
  11   6  10      621.27      721.93    170.61 o 
  -5   7  10      867.70      918.92     61.11 o 
  -4   7  10     1003.69     1014.47    232.77 o 
  -3   7  10       98.69       60.63     35.87 o 
  -2   7  10      194.56      159.80     92.55 o 
  -1   7  10       37.48       21.28     17.03 o 
   0   7  10     4457.03     4551.41    112.40 o 
   1   7  10      661.47     1025.73     80.38 o 
   2   7  10      662.96      610.72     61.16 o 
   3   7  10     6940.70     6344.47    220.24 o 
   4   7  10       14.51       -3.23     68.51 o 
   5   7  10      332.07      289.70     13.85 o 
   6   7  10     7335.84     6930.23     75.72 o 
   7   7  10      168.54      284.20    161.03 o 
   8   7  10       39.13      -17.93     35.87 o 
   9   7  10      685.43      615.84     55.51 o 
  10   7  10     1786.97     1820.85    243.87 o 
  -5   8  10      228.97      354.99    259.05 o 
  -4   8  10      115.07      167.48    236.47 o 
  -3   8  10     4099.80     3582.60    114.39 o 
  -2   8  10       72.42      113.46    124.57 o 
  -1   8  10      312.59      389.33    174.35 o 
   0   8  10     5105.89     5149.38    170.72 o 
   1   8  10     1029.72     1420.85    110.16 o 
   2   8  10      310.14      295.87    100.68 o 
   3   8  10      538.38      550.46    172.99 o 
   4   8  10     3218.55     3057.37    235.14 o 
   5   8  10        7.65      -36.53     73.07 o 
   6   8  10      103.76       77.24     29.99 o 
   7   8  10     4541.76     4251.85     47.26 o 
   8   8  10      163.98      187.50    154.10 o 
   9   8  10       32.37       61.87    189.97 o 
  10   8  10     3123.36     3452.40    203.54 o 
  -4   9  10      150.55      120.99    242.35 o 
  -3   9  10      317.72      232.01    110.03 o 
  -2   9  10     3354.72     3282.58    130.52 o 
  -1   9  10       56.63      114.44     94.50 o 
   0   9  10       91.21      119.37     86.07 o 
   1   9  10     7738.13     7306.56    213.60 o 
   2   9  10        3.35       51.53    205.34 o 
   3   9  10       60.04       22.68     37.77 o 
   4   9  10     3488.42     3542.16    101.53 o 
   5   9  10      336.94      225.93      6.07 o 
   6   9  10      100.38      206.58    163.40 o 
   7   9  10      880.83      707.22      6.36 o 
   8   9  10     1394.89     1733.93    178.77 o 
   9   9  10      106.29       72.12     72.31 o 
  -4  10  10       66.51       27.42    216.82 o 
  -3  10  10      118.81      152.57     73.14 o 
  -2  10  10     2618.61     2474.23    133.04 o 
  -1  10  10      420.24      550.62    185.04 o 
   0  10  10        3.78      -16.77     35.21 o 
   1  10  10     1058.65     1449.26    130.19 o 
   2  10  10     4914.81     4403.20    182.28 o 
   3  10  10      284.96      208.57    102.86 o 
   4  10  10      618.00      868.72    230.39 o 
   5  10  10     8937.16     8310.98     29.80 o 
   6  10  10       72.57       64.24    221.57 o 
   7  10  10      352.04      254.02     40.42 o 
   8  10  10     2232.34     2329.27     55.51 o 
  -2  11  10      100.33      429.23    137.50 o 
  -1  11  10     3089.50     3010.78     81.32 o 
   0  11  10      743.95      862.93    187.31 o 
   1  11  10      230.96      771.55    231.91 o 
   2  11  10     2280.95     2113.11    134.93 o 
   3  11  10        5.06       -2.09    159.13 o 
   4  11  10      790.21     1120.56    149.55 o 
   5  11  10     1810.33     1781.47    141.39 o 
   6  11  10      999.71     1585.81    192.34 o 
   7  11  10     1265.53     2058.55    252.41 o 
  -1  12  10      261.85      245.86     76.01 o 
   0  12  10     1064.44      817.86    251.84 o 
   1  12  10      562.03      528.16     29.51 o 
   2  12  10      398.43      562.13     55.80 o 
   3  12  10     1942.83     1979.60     85.31 o 
   4  12  10      452.75      412.20      6.64 o 
   5  12  10       76.40        6.07     28.18 o 
   6  12  10     1481.77     2034.83    229.26 o 
   2  13  10      896.08     1110.79     94.89 o 
   3  13  10      530.11      966.74    180.10 o 
   0  -7  11      753.92      709.21     15.94 o 
   1  -7  11     2859.50     2941.98    191.87 o 
   2  -7  11      866.24     1011.72     44.12 o 
   3  -7  11     1004.19      887.32     95.65 o 
   4  -7  11      368.18      302.42     58.74 o 
   5  -7  11      878.41     1028.80     96.41 o 
  -2  -6  11      689.92      610.62     76.48 o 
  -1  -6  11     1628.96     1592.55     79.99 o 
   0  -6  11       93.31      135.88     52.85 o 
   1  -6  11       12.97       -4.79      9.58 o 
   2  -6  11     5313.18     5380.29    176.97 o 
   3  -6  11       41.51       18.50     14.61 o 
   4  -6  11      579.79      644.97    239.69 o 
   6  -6  11      169.24      244.82    227.74 o 
   7  -6  11      636.28      778.20    264.36 o 
  -3  -5  11       75.11      121.64    107.20 o 
  -2  -5  11       47.19       16.89    247.09 o 
  -1  -5  11     6106.69     5871.34    122.79 o 
   0  -5  11      137.90      163.69     71.74 o 
   1  -5  11     1198.28     1226.08     59.02 o 
   2  -5  11     2159.90     2088.06     21.82 o 
   3  -5  11     1815.90     1537.51     46.50 o 
   4  -5  11        0.92       -8.45    152.77 o 
   5  -5  11      102.10      184.56    124.59 o 
   6  -5  11     3423.37     3199.04     41.75 o 
   7  -5  11      149.36      108.51    123.78 o 
   8  -5  11       21.55       42.66     22.36 o 
  -4  -4  11     1264.46     1284.07    114.53 o 
  -3  -4  11     1985.83     2135.09     75.06 o 
  -2  -4  11       69.19       19.96     46.11 o 
  -1  -4  11      482.76      353.94     55.23 o 
   0  -4  11     8260.51     8030.39    119.56 o 
   1  -4  11       43.44        6.83     78.95 o 
   2  -4  11       17.57       -7.50     79.14 o 
   3  -4  11     6426.53     6315.72    104.95 o 
   4  -4  11        5.40      114.44    171.37 o 
   5  -4  11       23.08       -9.16     18.31 o 
   6  -4  11     1423.59     1923.84    156.78 o 
   7  -4  11     1340.07     1389.21    205.96 o 
   8  -4  11       31.57        0.31    118.71 o 
   9  -4  11      364.32      340.53     48.16 o 
  -4  -3  11       86.39      110.92     82.65 o 
  -3  -3  11     5248.97     5575.47    151.64 o 
  -2  -3  11       15.77      -36.33    101.68 o 
  -1  -3  11        7.27        4.70    106.87 o 
   0  -3  11     3864.15     3796.19     99.92 o 
   1  -3  11     3165.19     2948.06      5.31 o 
   2  -3  11      769.78      827.54    131.23 o 
   3  -3  11      780.27     1047.31    113.20 o 
   4  -3  11     7873.07     7675.69    122.98 o 
   5  -3  11     3629.95     3598.22     87.07 o 
   6  -3  11       26.39        9.39     94.75 o 
   7  -3  11     2144.88     2322.65    109.36 o 
   8  -3  11      188.47      116.27     21.83 o 
   9  -3  11      108.06      177.37     83.38 o 
  -5  -2  11      506.06      443.83     30.89 o 
  -4  -2  11     1193.14     1559.45    105.66 o 
  -3  -2  11     1375.28     1909.33    176.82 o 
  -2  -2  11     4208.28     4392.97    118.20 o 
  -1  -2  11     2344.19     2618.90     96.50 o 
   0  -2  11       44.80       13.57    149.55 o 
   1  -2  11     2392.10     2459.84    136.83 o 
   2  -2  11        1.08       -6.55    181.24 o 
   3  -2  11      271.02      253.93      8.54 o 
   4  -2  11     3638.90     3637.72     45.17 o 
   5  -2  11     1390.55     1630.83    123.86 o 
   6  -2  11     1420.14     1364.58    366.80 o 
   7  -2  11     1482.76     1903.19    161.77 o 
   8  -2  11     2686.64     2715.97     83.65 o 
   9  -2  11     2082.42     2191.11     26.28 o 
  10  -2  11      342.25      368.27    160.46 o 
  -5  -1  11     4036.19     3714.52     41.66 o 
  -4  -1  11      203.95       95.08     80.48 o 
  -3  -1  11     1443.23     1629.42     63.41 o 
  -2  -1  11     1935.95     2249.57    128.10 o 
  -1  -1  11     1643.11     1715.90     62.72 o 
   0  -1  11     2654.72     2753.34    191.30 o 
   1  -1  11       38.45       85.02    109.69 o 
   2  -1  11     5421.88     5582.88    199.55 o 
   3  -1  11     3970.42     3732.89    138.73 o 
   4  -1  11      876.86      938.15     91.09 o 
   5  -1  11     1830.47     1686.60     63.00 o 
   6  -1  11      422.19      444.67    153.27 o 
   7  -1  11     1300.60     1618.86    145.45 o 
   8  -1  11      804.57      845.28    228.78 o 
   9  -1  11       84.26       46.97     90.05 o 
  10  -1  11     1632.62     1804.63    102.58 o 
  -5   0  11     1045.54     1671.78    245.20 o 
  -4   0  11     3358.35     3524.04    246.53 o 
  -3   0  11     4702.01     4908.49    151.45 o 
  -2   0  11      195.95      273.47    225.55 o 
  -1   0  11     4047.23     3880.35      7.69 o 
   0   0  11     2591.95     2620.68    123.83 o 
   1   0  11     2427.69     2751.25    209.90 o 
   2   0  11     1287.65     1215.36      7.97 o 
   3   0  11     1045.08     1019.70     27.23 o 
   4   0  11     9726.60     9678.02    112.82 o 
   5   0  11      968.89     1485.84    119.34 o 
   6   0  11     1130.15     1020.84     50.01 o 
   7   0  11     4446.31     4727.89    110.32 o 
   8   0  11      255.03      367.23    205.63 o 
   9   0  11     1039.80      975.09    125.45 o 
  10   0  11     1127.07     1165.25     25.24 o 
  11   0  11      620.84      526.17     49.72 o 
  -6   1  11      759.32      702.47    189.97 o 
  -5   1  11     2080.23     2160.37    233.05 o 
  -4   1  11     2115.77     2220.63    221.09 o 
  -3   1  11      548.93      456.90    209.14 o 
  -2   1  11     7388.15     7049.98     90.34 o 
  -1   1  11      455.26      381.84     20.97 o 
   0   1  11       41.50      145.37    161.03 o 
   1   1  11     8004.58     8203.28    222.90 o 
   2   1  11      594.33      824.98     46.78 o 
   3   1  11      919.03      868.34     51.67 o 
   4   1  11     4189.45     4300.68    111.88 o 
   5   1  11     2296.17     2691.80    152.22 o 
   6   1  11      451.39      379.14     50.91 o 
   7   1  11       55.48      131.90    151.73 o 
   8   1  11     4685.64     4503.69    111.31 o 
   9   1  11       14.99        3.80     59.78 o 
  10   1  11       78.02       69.18    148.79 o 
  -6   2  11      815.92      921.58    191.30 o 
  -5   2  11     5493.08     5637.91    234.57 o 
  -4   2  11      481.23      419.42    103.90 o 
  -3   2  11      841.06      907.63    171.09 o 
  -2   2  11     4539.21     4702.29    134.74 o 
  -1   2  11     2464.69     2268.92     15.66 o 
   0   2  11      383.74      457.47    258.01 o 
   1   2  11      333.12      274.52      8.73 o 
   2   2  11     8947.19     9611.19    641.98 o 
   3   2  11      118.56      118.84     99.80 o 
   4   2  11      130.74       63.78     88.28 o 
   5   2  11    11303.60    11111.48    784.27 o 
   6   2  11      249.98      330.50    166.63 o 
   7   2  11      116.52       76.39     90.34 o 
   8   2  11     4743.86     4918.27    172.42 o 
   9   2  11      485.37      572.28    206.48 o 
  10   2  11        3.15      -55.99    225.27 o 
  11   2  11      141.69      107.04     99.07 o 
  -6   3  11      335.09      272.05     17.84 o 
  -5   3  11       11.73      -37.01     79.14 o 
  -4   3  11     3934.73     3449.84     22.58 o 
  -3   3  11        6.03      -20.12    113.20 o 
  -2   3  11      194.51      384.31    263.80 o 
  -1   3  11     9624.78    10685.70    233.24 o 
   0   3  11       62.67      139.58    180.96 o 
   1   3  11      233.76      334.92    170.29 o 
   2   3  11     4531.83     4038.65     87.68 o 
   3   3  11      491.83      405.84     35.44 o 
   4   3  11       10.97       -6.26     12.53 o 
   5   3  11      732.63      621.96    225.13 o 
   6   3  11     2751.56     2742.24    107.04 o 
   7   3  11      239.35      209.71      7.40 o 
   8   3  11      181.40      134.74     59.21 o 
   9   3  11     4715.90     4623.92     77.62 o 
  10   3  11        3.42      -14.33     28.66 o 
  11   3  11      341.67      295.30    231.15 o 
  -5   4  11        0.76       11.86    177.26 o 
  -4   4  11     1572.96     1476.59     23.15 o 
  -3   4  11     1341.97     1380.85     15.18 o 
  -2   4  11       39.40      -24.86    129.15 o 
  -1   4  11     2232.37     2463.83    189.97 o 
   0   4  11     8315.82     8047.94    231.15 o 
   1   4  11      126.64      116.45     74.54 o 
   2   4  11       76.52      145.42     92.40 o 
   3   4  11    15999.89    15978.88    571.81 o 
   4   4  11      195.50      239.93     54.82 o 
   5   4  11      407.97      454.15    130.76 o 
   6   4  11     5232.46     5344.80    204.01 o 
   7   4  11     1700.71     1934.34     73.82 o 
   8   4  11      903.16      834.47    151.73 o 
   9   4  11      713.55     1299.24    245.77 o 
  10   4  11     1672.57     1548.04     15.37 o 
  11   4  11       84.37       94.32    215.97 o 
  -5   5  11      312.79      468.85    174.60 o 
  -4   5  11       25.12      202.21    226.12 o 
  -3   5  11     5878.63     5777.78    256.96 o 
  -2   5  11      235.52      222.42     82.36 o 
  -1   5  11     1139.98     1181.95    233.81 o 
   0   5  11     2118.61     2514.73    145.77 o 
   1   5  11       48.38        6.20     24.45 o 
   2   5  11      421.76      378.17     45.78 o 
   3   5  11       42.07       -3.88     16.08 o 
   4   5  11     5559.80     5491.88     41.18 o 
   5   5  11      353.91      417.61    184.09 o 
   6   5  11       13.29       -8.92     17.84 o 
   7   5  11    13349.84    14409.01    251.65 o 
   8   5  11      185.58      188.26    182.76 o 
   9   5  11      387.42      390.85    102.86 o 
  10   5  11     1620.93     1768.76    204.58 o 
  11   5  11      319.88      211.32    231.72 o 
  -5   6  11     1159.70     1293.17     84.26 o 
  -4   6  11      581.76      674.20    260.38 o 
  -3   6  11      645.70      858.38    138.45 o 
  -2   6  11     7176.43     7287.20    210.66 o 
  -1   6  11      779.74      951.59    141.28 o 
   0   6  11     2100.63     1901.41     61.87 o 
   1   6  11     8750.53     8474.88    737.20 o 
   2   6  11     1846.60     2243.14    116.55 o 
   3   6  11     1849.53     1933.58    155.72 o 
   4   6  11     2823.65     2678.28     82.65 o 
   5   6  11       12.79        2.75    215.97 o 
   6   6  11     2133.88     2484.80    159.70 o 
   7   6  11      435.43     1090.96    229.54 o 
   8   6  11     2623.12     2656.08     70.12 o 
   9   6  11      675.72      686.63     81.80 o 
  10   6  11       11.37       -8.73    107.89 o 
  -5   7  11     2871.45     2658.73     31.88 o 
  -4   7  11      395.24      559.95    252.12 o 
  -3   7  11       21.80      156.28    196.04 o 
  -2   7  11     2315.58     2465.25    253.74 o 
  -1   7  11      341.22      316.10    133.99 o 
   0   7  11     2954.69     3149.25     96.39 o 
   1   7  11       68.52       65.52     49.58 o 
   2   7  11     3427.25     3387.02    121.79 o 
   3   7  11     3854.68     4451.78    224.80 o 
   4   7  11      306.01      895.39    215.21 o 
   5   7  11     2984.15     3038.30    234.85 o 
   6   7  11      385.04      325.85     10.91 o 
   7   7  11     1036.24      989.99     24.20 o 
   8   7  11     1325.98     1410.07     87.39 o 
   9   7  11      147.83      186.18    230.39 o 
  10   7  11      776.13      715.57     73.82 o 
  -4   8  11     2056.49     2180.11    112.63 o 
  -3   8  11      993.02      988.95    223.94 o 
  -2   8  11      897.67      859.49     85.40 o 
  -1   8  11     3717.57     3541.01     72.31 o 
   0   8  11     2343.30     2236.22    116.76 o 
   1   8  11     1046.20     1001.26    173.55 o 
   2   8  11     1008.26     1053.28     38.53 o 
   3   8  11       66.84       20.21    239.88 o 
   4   8  11     2796.38     2765.11    218.63 o 
   5   8  11       35.01       13.85     16.23 o 
   6   8  11     4408.73     4212.66    113.20 o 
   7   8  11     2092.71     2365.52    193.96 o 
   8   8  11      172.97      134.65     23.63 o 
   9   8  11     1078.35      963.14      6.64 o 
  10   8  11      808.99      695.93     42.23 o 
  -4   9  11      255.15      357.55    202.21 o 
  -3   9  11       17.08       44.60    264.08 o 
  -2   9  11     1039.96     1258.47    102.13 o 
  -1   9  11      279.42      494.21    124.45 o 
   0   9  11     1159.42     1165.81     60.92 o 
   1   9  11     4012.61     3916.13     81.80 o 
   2   9  11      595.89      665.56     43.08 o 
   3   9  11      638.22      693.74    104.95 o 
   4   9  11     3351.08     3429.72    246.34 o 
   5   9  11     2105.99     2385.45    134.46 o 
   6   9  11      532.79      603.22    164.73 o 
   7   9  11       13.97       59.88    107.04 o 
   8   9  11     1767.94     1818.86     47.26 o 
   9   9  11       48.76       36.72     49.72 o 
  -3  10  11      810.47      783.95    139.84 o 
  -2  10  11      215.34      264.72     90.88 o 
  -1  10  11     1002.06      993.64    123.05 o 
   0  10  11      329.04      250.23     73.35 o 
   1  10  11       12.94      185.61    206.20 o 
   2  10  11     2877.90     2709.98     99.35 o 
   3  10  11       42.93       31.98     35.11 o 
   4  10  11       24.56       24.39    119.85 o 
   5  10  11     3202.92     3026.43     38.81 o 
   6  10  11       24.24       72.50     57.12 o 
   7  10  11      360.56      423.59     74.96 o 
   8  10  11     1272.43     1524.51     87.11 o 
  -2  11  11      126.78       99.51     40.46 o 
  -1  11  11     2948.21     2900.99    164.16 o 
   0  11  11       51.09        4.93     12.24 o 
   1  11  11       42.48      -17.18    197.66 o 
   2  11  11     2777.19     2405.95     28.47 o 
   3  11  11     1530.95     1733.17    100.96 o 
   4  11  11      135.34       68.80     83.98 o 
   5  11  11      273.40      317.60    175.64 o 
   6  11  11     1693.11     1795.80     51.24 o 
   7  11  11        7.69      -36.91    152.77 o 
   0  12  11     1138.73     1291.93    106.85 o 
   1  12  11      263.73      273.95     66.42 o 
   2  12  11       91.29       73.54     83.41 o 
   3  12  11     2426.19     2429.86    113.96 o 
   4  12  11        2.86       -1.14    107.04 o 
   5  12  11       61.08       12.15     81.32 o 
   0  -6  12      840.54     1094.85    205.91 o 
   1  -6  12      325.66      406.80    193.96 o 
   2  -6  12     1787.91     2041.38    112.35 o 
   3  -6  12      347.50      419.61    173.74 o 
   4  -6  12      965.38     1002.23    201.36 o 
   5  -6  12     1091.31     1124.26    263.32 o 
  -1  -5  12     1880.95     2457.28    260.38 o 
   0  -5  12      598.28      535.66     84.74 o 
   1  -5  12     1504.76     1692.18     96.41 o 
   2  -5  12      717.26      624.47     51.24 o 
   3  -5  12     1497.01     1606.68    163.12 o 
   4  -5  12      261.18      259.34     15.66 o 
   5  -5  12       14.03       -2.37      4.74 o 
   6  -5  12     3112.31     3365.10    231.91 o 
   7  -5  12      196.88      221.09     79.99 o 
  -2  -4  12      278.30      370.74    201.36 o 
  -1  -4  12      147.58       79.80     49.15 o 
   0  -4  12     5840.37     5507.53     49.72 o 
   1  -4  12      403.99      309.25     18.60 o 
   2  -4  12      338.76      255.54    110.55 o 
   3  -4  12     5189.92     5126.45     70.12 o 
   4  -4  12     1113.98     1173.60    221.09 o 
   5  -4  12      963.41     1627.94    201.64 o 
   6  -4  12     1038.47     1224.47    132.09 o 
   7  -4  12     1439.09     1391.34    212.70 o 
   8  -4  12      261.82      242.72     84.56 o 
  -3  -3  12     2117.42     1945.24     31.91 o 
  -2  -3  12      126.14      101.36     65.38 o 
  -1  -3  12      402.57      363.90     14.90 o 
   0  -3  12      833.18      829.25    185.70 o 
   1  -3  12     2771.13     2660.16     50.20 o 
   2  -3  12       94.85       61.39    105.99 o 
   3  -3  12      543.27      571.05    161.31 o 
   4  -3  12     8005.35     7662.59    234.57 o 
   5  -3  12       14.10       61.96     57.88 o 
   6  -3  12       50.38       51.91    124.31 o 
   7  -3  12     3097.18     3133.78    141.87 o 
   8  -3  12      213.33      143.36     52.00 o 
   9  -3  12        6.99      -54.47    185.70 o 
  -4  -2  12        1.42      -26.61    133.28 o 
  -3  -2  12       88.63      215.10    151.86 o 
  -2  -2  12     4469.30     4329.00    111.02 o 
  -1  -2  12      378.44      410.02    235.42 o 
   0  -2  12     1659.07     1746.74    123.26 o 
   1  -2  12     8181.99     7633.17     22.30 o 
   2  -2  12      154.06      130.57    102.01 o 
   3  -2  12      215.57      172.23     33.50 o 
   4  -2  12     2754.08     2658.26     72.31 o 
   5  -2  12     4263.68     4220.54    256.11 o 
   6  -2  12       42.67       -5.52     14.66 o 
   7  -2  12       13.78      120.96     96.96 o 
   8  -2  12     3396.91     3084.92    226.60 o 
   9  -2  12      126.61       45.26     63.20 o 
  -4  -1  12      477.35      418.37     11.67 o 
  -3  -1  12       27.52      -17.93     75.44 o 
  -2  -1  12     1442.30     1954.27    204.01 o 
  -1  -1  12     1323.79     1751.39    181.43 o 
   0  -1  12      312.96      260.76     76.01 o 
   1  -1  12     1081.73     1654.41    226.88 o 
   2  -1  12     7463.29     7493.59    147.46 o 
   3  -1  12        8.96      -17.18    199.27 o 
   4  -1  12      220.02      234.00    235.14 o 
   5  -1  12     8072.71     7409.70    130.14 o 
   6  -1  12      436.14      483.57    125.99 o 
   7  -1  12       29.66      -15.36    121.13 o 
   8  -1  12     2455.88     2885.62    261.71 o 
   9  -1  12     2012.26     2232.96    150.88 o 
  10  -1  12      447.36      399.11     15.37 o 
  -4   0  12     5541.74     5748.37    203.26 o 
  -3   0  12      490.53      437.26    129.43 o 
  -2   0  12       11.19      -11.39    213.88 o 
  -1   0  12     6141.83     5844.87     40.90 o 
   0   0  12        3.18      -15.94    116.34 o 
   1   0  12     2338.11     2390.00     32.45 o 
   2   0  12     4812.07     4615.75    211.51 o 
   3   0  12     3873.43     4170.15    250.51 o 
   4   0  12     2880.97     2955.65    200.88 o 
   5   0  12      210.85      174.38     39.00 o 
   6   0  12     3106.38     3085.72    169.81 o 
   7   0  12      407.31      385.75     54.63 o 
   8   0  12      267.56      277.08     76.29 o 
   9   0  12     2858.29     2741.48     41.18 o 
  10   0  12       26.26        5.69      2.66 o 
  -5   1  12       60.60       64.91    152.77 o 
  -4   1  12     1986.48     2023.25    133.61 o 
  -3   1  12     1365.50     1444.52     90.91 o 
  -2   1  12     2759.77     3252.46    245.01 o 
  -1   1  12      100.10       93.56     26.00 o 
   0   1  12     7452.29     7257.31    198.99 o 
   1   1  12     1141.94     1195.43     80.75 o 
   2   1  12      491.11      403.76     76.48 o 
   3   1  12     9091.85     8645.85    264.08 o 
   4   1  12       14.91       38.94    162.66 o 
   5   1  12     3729.44     3965.84    127.82 o 
   6   1  12     3311.12     3244.60    142.24 o 
   7   1  12      296.79      342.93     90.91 o 
   8   1  12     2966.71     2947.01     55.23 o 
   9   1  12      254.86      245.01    147.46 o 
  10   1  12      980.30     1171.42     96.69 o 
  -5   2  12      811.14      939.04    263.61 o 
  -4   2  12      722.93     1011.72    125.63 o 
  -3   2  12     3753.72     3729.38     23.34 o 
  -2   2  12      472.49      561.28    122.22 o 
  -1   2  12     3225.24     3133.57    104.95 o 
   0   2  12     2086.77     2342.56    172.13 o 
   1   2  12     1045.46     1160.13    234.85 o 
   2   2  12     4321.59     4683.22    150.69 o 
   3   2  12       27.91      163.59     99.67 o 
   4   2  12     1815.92     2339.76    143.19 o 
   5   2  12     1782.39     2028.22     94.04 o 
   6   2  12      966.18      885.23    107.04 o 
   7   2  12     2135.19     2279.08     71.17 o 
   8   2  12       11.12      -42.80     85.59 o 
   9   2  12     1417.44     1968.79    260.66 o 
  10   2  12      350.45      387.82     82.93 o 
  -5   3  12      515.06      513.17    158.66 o 
  -4   3  12     3365.25     3387.59    249.18 o 
  -3   3  12       26.25      201.07    228.50 o 
  -2   3  12     3335.66     3408.84     96.22 o 
  -1   3  12     5292.91     5299.25     84.26 o 
   0   3  12     1223.07     1281.31    100.39 o 
   1   3  12     3852.85     3534.48      9.01 o 
   2   3  12      796.67      734.93     61.68 o 
   3   3  12     6893.27     6621.77     33.39 o 
   4   3  12      701.83      765.28    100.55 o 
   5   3  12       77.43       23.53     95.93 o 
   6   3  12     4815.77     5032.13    177.45 o 
   7   3  12      115.25      257.44    174.03 o 
   8   3  12     1554.26     1746.27     61.68 o 
   9   3  12     1077.45     1011.25    257.44 o 
  10   3  12       24.61       23.72     54.47 o 
  -5   4  12      738.61      702.00     42.23 o 
  -4   4  12      808.07      852.59    131.52 o 
  -3   4  12     2595.71     2413.35     33.21 o 
  -2   4  12       50.61       41.75    171.66 o 
  -1   4  12        0.62      -51.91    201.64 o 
   0   4  12     1577.81     2105.24    224.80 o 
   1   4  12       88.05       52.47    177.26 o 
   2   4  12     1495.73     1466.28     94.37 o 
   3   4  12     4845.94     4585.58     21.96 o 
   4   4  12     1765.33     1812.65    137.97 o 
   5   4  12     2883.79     2729.81     25.81 o 
   6   4  12     3809.70     3838.41     88.44 o 
   7   4  12     4393.73     4192.73     62.72 o 
   8   4  12      114.88      160.74     73.35 o 
   9   4  12      481.52      415.90    154.86 o 
  10   4  12     2724.91     2664.81     58.74 o 
  -4   5  12      552.38      575.80    249.75 o 
  -3   5  12     4532.13     4796.24    189.97 o 
  -2   5  12      487.44      586.71    223.47 o 
  -1   5  12      362.62      420.55    223.75 o 
   0   5  12     1126.69     1331.22    199.55 o 
   1   5  12     1861.04     1609.97     97.41 o 
   2   5  12      208.49      218.70     47.79 o 
   3   5  12      461.19      529.88    112.88 o 
   4   5  12     4450.51     4326.15    141.10 o 
   5   5  12        6.34        2.47     16.23 o 
   6   5  12      323.74      365.52    123.55 o 
   7   5  12     2622.16     2714.06     60.35 o 
   8   5  12       18.35       61.87     81.80 o 
   9   5  12      129.40       96.79     76.01 o 
  10   5  12      979.49     1511.51    249.47 o 
  -4   6  12        4.27      -55.61    137.12 o 
  -3   6  12       79.00      126.87    149.83 o 
  -2   6  12     6413.48     6172.34    166.82 o 
  -1   6  12       24.00      -33.59    174.79 o 
   0   6  12        4.80       66.23     65.66 o 
   1   6  12     5559.23     5258.20    134.27 o 
   2   6  12       97.78       59.63     22.68 o 
   3   6  12      281.15      333.92     74.11 o 
   4   6  12     5224.58     5045.61    216.82 o 
   5   6  12     1747.09     1824.55    133.89 o 
   6   6  12        0.82      -44.50    205.63 o 
   7   6  12      235.41      240.93     36.15 o 
   8   6  12     3700.86     3811.84    140.53 o 
   9   6  12      455.42      559.19    185.42 o 
  10   6  12       11.83      -15.47     45.45 o 
  -4   7  12      177.61      216.07    140.25 o 
  -3   7  12      111.72      148.60     89.29 o 
  -2   7  12     3399.95     2989.05     13.85 o 
  -1   7  12      714.32      601.98    217.58 o 
   0   7  12     1928.28     2293.45    106.47 o 
   1   7  12     1173.20     1057.41     78.19 o 
   2   7  12     4011.74     3637.81    134.53 o 
   3   7  12      940.57     1089.25    175.64 o 
   4   7  12        6.69       76.10     91.09 o 
   5   7  12     3395.53     3316.23     63.01 o 
   6   7  12       41.15      100.68     73.63 o 
   7   7  12       26.33      147.18    189.97 o 
   8   7  12     1542.73     1945.35    154.86 o 
   9   7  12      478.91      544.77    109.22 o 
  10   7  12       49.68        4.36     26.28 o 
  -3   8  12      619.31      681.31    151.16 o 
  -2   8  12       10.57       44.03     61.87 o 
  -1   8  12     2072.69     2112.20     63.62 o 
   0   8  12       95.63       57.02    100.23 o 
   1   8  12      146.45      106.17     91.95 o 
   2   8  12     2164.47     2609.68    250.04 o 
   3   8  12     1275.11     1505.15    155.15 o 
   4   8  12     1251.37     1213.36      2.09 o 
   5   8  12      410.68      640.61     78.38 o 
   6   8  12     3538.58     3483.81     59.78 o 
   7   8  12     2000.79     1877.50     56.84 o 
   8   8  12      152.51      116.15     71.74 o 
   9   8  12     1562.57     1711.73     75.72 o 
  -3   9  12     1130.46     1101.49    263.61 o 
  -2   9  12      804.67      766.90     42.51 o 
  -1   9  12      912.16     1018.39    102.43 o 
   0   9  12     3151.97     3145.92     51.62 o 
   1   9  12     1752.47     1503.06    111.88 o 
   2   9  12       21.95      111.40    223.18 o 
   3   9  12     3228.70     3251.04     29.23 o 
   4   9  12      229.05      267.69     34.54 o 
   5   9  12       82.32      206.58    153.53 o 
   6   9  12      916.48     1344.22    193.39 o 
   7   9  12      635.53      550.27    211.23 o 
   8   9  12     1069.93     1678.71    186.74 o 
  -2  10  12      176.27      169.53      4.58 o 
  -1  10  12     1129.44     1405.92    148.03 o 
   0  10  12     1308.99     1769.42    257.72 o 
   2  10  12     2173.34     2596.68    213.60 o 
   3  10  12      420.96      458.51    254.31 o 
   4  10  12     1624.47     1563.22    168.43 o 
   5  10  12     1107.65      978.51     65.66 o 
   6  10  12      323.10      191.49     95.65 o 
   7  10  12     1971.52     2325.00    135.79 o 
   8  10  12      145.71      158.94     31.88 o 
   0  11  12      143.01      729.61    172.13 o 
   1  11  12     1092.82     1318.79    213.31 o 
   2  11  12      439.89      409.64    117.47 o 
   3  11  12      940.91     1124.45    176.69 o 
   4  11  12      508.59      739.67     95.93 o 
   5  11  12      259.76      209.99    116.62 o 
   6  11  12     2884.55     2607.59     73.82 o 
   2  12  12      166.83      114.34     83.12 o 
   3  12  12     2008.08     2054.28    162.07 o 
   4  12  12        9.45       62.06     58.74 o 
   1  -5  13     2478.69     2717.57    259.81 o 
   2  -5  13      135.24      118.23     12.24 o 
   3  -5  13      877.94      897.95    245.20 o 
   4  -5  13      774.98      745.74     21.82 o 
   5  -5  13     1288.22     1340.71    117.47 o 
  -1  -4  13     2464.80     2646.49    218.44 o 
   0  -4  13     2713.30     2751.92     22.87 o 
   1  -4  13     1085.34     1252.46    172.13 o 
   2  -4  13     3099.65     3370.70    256.11 o 
   3  -4  13     1394.42     1867.73    160.46 o 
   4  -4  13      585.33      995.97    159.42 o 
   5  -4  13     1109.14     1595.58    128.58 o 
   6  -4  13       13.38        3.42    246.81 o 
   7  -4  13      730.10      891.59     99.35 o 
  -2  -3  13      347.63      251.46     82.65 o 
  -1  -3  13     1106.81     1517.68    205.15 o 
   0  -3  13        0.26       -4.36      8.73 o 
   1  -3  13     2649.07     2836.65    162.36 o 
   2  -3  13      825.39     1148.46    236.18 o 
   3  -3  13      484.82      529.39     92.71 o 
   4  -3  13     2903.97     3102.82    217.11 o 
   5  -3  13      215.72      249.85    138.16 o 
   6  -3  13     1249.25     1159.75    190.54 o 
   7  -3  13     1169.02     1036.96     22.87 o 
   8  -3  13      478.47      776.55     79.98 o 
  -2  -2  13     3439.39     3292.22    130.47 o 
  -1  -2  13      144.58      280.31    225.84 o 
   0  -2  13     1823.25     2327.19    160.18 o 
   1  -2  13     1450.59     1774.64    246.81 o 
   2  -2  13      820.36      707.03     10.63 o 
   3  -2  13      650.29     1432.18    264.08 o 
   4  -2  13      103.06       53.99     19.93 o 
   5  -2  13     3319.69     3384.84    219.77 o 
   6  -2  13       21.92       25.43     55.23 o 
   7  -2  13       75.28       49.63    178.48 o 
   8  -2  13     2390.85     2343.51     85.31 o 
   9  -2  13      116.70      198.70    256.96 o 
  -3  -1  13      195.20      231.91     31.31 o 
  -2  -1  13      463.04      509.75    173.46 o 
  -1  -1  13     3573.64     3110.79     53.42 o 
   0  -1  13      145.78       38.15    136.26 o 
   1  -1  13      493.58      435.45      1.61 o 
   2  -1  13     5247.91     4795.95     19.36 o 
   3  -1  13       12.51        9.39    142.72 o 
   4  -1  13     1408.10     2013.29    175.64 o 
   5  -1  13     3519.40     3549.76     83.98 o 
   6  -1  13      505.79      938.23    251.70 o 
   7  -1  13      732.75      760.90    145.47 o 
   8  -1  13      200.98      197.28     39.09 o 
   9  -1  13     2855.39     3035.35    101.72 o 
  -3   0  13      238.23      174.22     23.34 o 
  -2   0  13      445.79      440.77    158.09 o 
  -1   0  13     3190.30     2764.16     40.42 o 
   0   0  13     1520.42     1511.70     53.42 o 
   1   0  13      134.78      246.24    162.64 o 
   2   0  13     1899.37     1847.99    116.62 o 
   3   0  13     4020.52     3921.82    230.39 o 
   4   0  13      390.89      333.44     51.53 o 
   5   0  13      141.01       98.02     40.14 o 
   6   0  13     5260.98     5136.86     98.93 o 
   7   0  13      138.96      137.78    258.77 o 
   8   0  13      237.59      310.86    197.37 o 
   9   0  13     2410.29     2449.12    136.07 o 
  -4   1  13     1476.16     1506.48     99.92 o 
  -3   1  13     3650.72     3474.22    146.42 o 
  -2   1  13       15.02      -22.30    120.32 o 
  -1   1  13      297.25      395.50    108.65 o 
   0   1  13     8726.97     8096.15    133.89 o 
   1   1  13        6.12      -43.27    205.63 o 
   2   1  13      302.40      531.67    195.28 o 
   3   1  13     5581.09     4820.81     29.51 o 
   4   1  13     1471.15     1582.11    197.66 o 
   5   1  13      387.20      413.22     87.06 o 
   6   1  13     1398.98     1541.91    146.46 o 
   7   1  13     2808.97     2781.14     58.17 o 
   8   1  13      315.72      342.93    105.71 o 
   9   1  13        8.54      155.62    198.51 o 
  10   1  13     2281.40     2283.73     72.02 o 
  -4   2  13      176.65      181.24     48.87 o 
  -3   2  13     5087.96     4901.09     67.18 o 
  -2   2  13      271.77      232.20      1.61 o 
  -1   2  13      210.82      160.93     70.41 o 
   0   2  13     2760.54     2837.70    240.45 o 
   1   2  13     3001.33     3186.61     69.36 o 
   2   2  13     1176.49     1562.75    186.27 o 
   3   2  13      166.74      219.96    110.26 o 
   4   2  13     9171.03     8662.96    158.09 o 
   5   2  13     1235.66     1230.05     61.35 o 
   6   2  13      186.04      286.57    108.93 o 
   7   2  13     3611.96     3462.84     95.08 o 
   8   2  13      105.90      111.97     74.96 o 
   9   2  13      254.15      329.65    104.19 o 
  10   2  13      649.10     1224.66    217.87 o 
  -4   3  13      638.15      548.47      0.95 o 
  -3   3  13      198.55      198.89     45.17 o 
  -2   3  13     4668.02     3978.94     26.00 o 
  -1   3  13      209.02      316.36    223.47 o 
   0   3  13      271.71      248.99     64.81 o 
   1   3  13     3808.54     3352.86     99.07 o 
   2   3  13      621.43      544.86    227.17 o 
   3   3  13     1712.17     2239.79    229.82 o 
   4   3  13     1005.22      933.64     96.45 o 
   5   3  13     2589.18     2963.71    175.93 o 
   6   3  13     1949.71     2423.12    137.88 o 
   7   3  13      112.90      141.67    223.75 o 
   8   3  13     1647.78     1703.09     57.69 o 
   9   3  13      716.06      779.05    171.94 o 
  10   3  13       83.33      128.96     75.72 o 
  -4   4  13       19.93      -31.88     65.66 o 
  -3   4  13     1528.19     1720.84     74.96 o 
  -2   4  13      311.95      304.88     43.84 o 
  -1   4  13     4081.19     3972.11    231.72 o 
   0   4  13     2350.12     2287.62    177.26 o 
   1   4  13      230.76      235.52    150.40 o 
   2   4  13     6120.87     5681.37     80.47 o 
   3   4  13      680.70      714.68     68.13 o 
   4   4  13     1963.19     1754.17     30.30 o 
   5   4  13     3944.23     4296.92    227.45 o 
   6   4  13       25.48      192.72    174.31 o 
   7   4  13     2463.00     2403.00     49.72 o 
   8   4  13      505.08      424.07      1.04 o 
   9   4  13      506.22      493.53     49.72 o 
  10   4  13     2156.46     2210.38     85.59 o 
  -4   5  13     2841.91     3040.29    146.13 o 
  -3   5  13     2019.36     1971.54     89.01 o 
  -2   5  13      984.39     1272.48    202.97 o 
  -1   5  13     3121.28     3267.93    152.77 o 
   0   5  13       14.76       13.57    185.23 o 
   1   5  13     1660.99     1594.06    105.99 o 
   2   5  13       96.75      107.32     69.60 o 
   3   5  13     2663.15     2783.10    106.89 o 
   4   5  13     2166.89     2136.65     24.96 o 
   5   5  13      372.79      643.26    113.49 o 
   6   5  13     1217.65     1223.71    192.63 o 
   7   5  13     1909.82     2353.28    172.42 o 
   8   5  13      649.77     1187.93    169.76 o 
   9   5  13      248.69      218.72     34.54 o 
  10   5  13      383.88      454.71    198.51 o 
  -3   6  13      629.67      626.94    251.08 o 
  -2   6  13     5372.78     5002.15     13.00 o 
  -1   6  13     1130.83     1407.04    227.74 o 
   0   6  13     1445.36     1986.06    159.13 o 
   1   6  13     3346.62     3471.76    174.31 o 
   2   6  13     1949.25     2170.97    128.05 o 
   3   6  13      604.86      683.12    192.06 o 
   4   6  13      185.16      160.74     63.48 o 
   5   6  13     2506.96     2417.52     68.04 o 
   6   6  13      115.50      142.72     54.75 o 
   7   6  13      106.63       75.72     74.39 o 
   8   6  13     4602.74     4127.35     29.80 o 
   9   6  13       90.19       42.32      2.37 o 
  -3   7  13      248.05      260.57    180.67 o 
  -2   7  13       19.05       -2.51      5.03 o 
  -1   7  13     1351.07     1262.90     20.97 o 
   0   7  13      336.93      274.90    111.88 o 
   1   7  13       94.28        2.13     44.84 o 
   2   7  13     2885.75     2988.10    216.82 o 
   3   7  13       37.54       85.21    125.92 o 
   4   7  13      431.81      491.91    242.54 o 
   5   7  13     3996.03     3950.48     80.47 o 
   6   7  13       16.18       16.70     36.63 o 
   7   7  13       17.54      -11.10    223.94 o 
   8   7  13     1218.92     1175.22    105.52 o 
   9   7  13      858.83     1126.63    163.69 o 
  -2   8  13      397.41      586.52    206.67 o 
  -1   8  13     2467.11     2517.54    197.37 o 
   0   8  13      859.28      840.35     79.71 o 
   1   8  13        1.36      -37.46    116.18 o 
   2   8  13      254.37      284.20    181.43 o 
   3   8  13      741.96     1048.63    145.56 o 
   4   8  13       17.16       26.09     24.96 o 
   5   8  13        4.75      -13.81     27.61 o 
   6   8  13     2159.70     2495.33    188.36 o 
   7   8  13        4.70       16.80     46.50 o 
   8   8  13       29.84       53.90    231.15 o 
   9   8  13     2031.25     1922.48     41.75 o 
  -2   9  13        0.39      -10.06    205.91 o 
  -1   9  13        9.13       12.34     23.15 o 
   0   9  13     2988.12     3031.20     27.20 o 
   1   9  13       19.98        5.31      9.01 o 
   2   9  13      155.83      123.55    118.52 o 
   3   9  13     2405.69     2656.27    149.36 o 
   4   9  13       42.58       60.35    206.48 o 
   5   9  13       24.59        7.69    199.84 o 
   6   9  13      850.90      956.02     99.35 o 
   7   9  13     2145.66     1846.00     27.33 o 
   8   9  13      456.73      418.75     16.23 o 
  -1  10  13       37.14      130.57    164.16 o 
   0  10  13      640.25      551.79    166.82 o 
   1  10  13      742.17     1292.12    156.00 o 
   2  10  13      192.61      223.09    111.31 o 
   3  10  13       12.76      119.94    110.26 o 
   4  10  13     2112.44     2334.68    161.79 o 
   5  10  13      363.83      331.64    174.03 o 
   6  10  13       33.46       88.25     76.29 o 
   7  10  13     1932.07     2177.92    233.24 o 
   1  11  13     1773.29     1956.74    244.15 o 
   2  11  13       12.07       -9.01     62.44 o 
   3  11  13      411.73      351.57    258.48 o 
   4  11  13      420.80      517.91     40.42 o 
   5  11  13      322.87      423.50    214.64 o 
   2  -4  14     3573.96     3606.78    125.92 o 
   3  -4  14        2.58      -19.12     38.24 o 
   4  -4  14       51.83       29.70     17.84 o 
   5  -4  14     2275.97     2186.94     40.14 o 
   0  -3  14      745.56      716.33    151.45 o 
   1  -3  14      337.76      283.72     31.31 o 
   2  -3  14      221.20      330.22    231.44 o 
   3  -3  14     1331.79     1567.87     96.41 o 
   4  -3  14     1043.69     1154.34    248.14 o 
   5  -3  14      344.86      333.92     63.20 o 
   6  -3  14     2844.25     3279.98    255.63 o 
  -1  -2  14      265.32      206.86     30.55 o 
   0  -2  14     4037.11     3996.12    234.85 o 
   1  -2  14      135.45      173.27     79.42 o 
   2  -2  14      279.28      815.20    242.82 o 
   3  -2  14     1397.71     1837.36    140.53 o 
   4  -2  14       67.09       29.61     96.69 o 
   5  -2  14     1074.30     1296.87    128.86 o 
   6  -2  14      935.04     1162.22    155.72 o 
   7  -2  14     1550.51     2154.49    194.72 o 
  -2  -1  14      516.85      548.09    248.71 o 
  -1  -1  14     2193.19     2315.42    106.56 o 
   0  -1  14      212.53      227.74     47.07 o 
   1  -1  14     1190.55     1751.30    172.42 o 
   2  -1  14     2570.14     2823.46    257.15 o 
   3  -1  14       27.62      -33.69    245.20 o 
   4  -1  14     1379.14     1572.14    143.47 o 
   5  -1  14      137.84      135.98     11.39 o 
   6  -1  14      319.48      225.36    112.16 o 
   7  -1  14      823.68      875.08     55.23 o 
   8  -1  14       90.88       17.65    141.58 o 
  -2   0  14     3334.84     2957.73     23.63 o 
  -1   0  14      686.36      651.23     92.42 o 
   0   0  14     1025.45     1346.87    116.62 o 
   1   0  14     1690.33     2183.90    259.05 o 
   2   0  14      207.70      248.33    153.34 o 
   3   0  14     3787.40     3812.98    144.23 o 
   4   0  14      496.29      902.88    170.61 o 
   5   0  14      798.60      814.73     53.90 o 
   6   0  14     3028.39     2810.27     19.93 o 
   7   0  14      229.67      353.47    191.01 o 
   8   0  14      588.12      674.96     73.07 o 
   9   0  14     1606.81     1744.28     53.71 o 
  -2   1  14      202.44      211.13     47.82 o 
  -1   1  14     1691.77     1817.63    240.45 o 
   0   1  14     2779.86     2553.69     29.23 o 
   1   1  14      360.13      338.09    229.82 o 
   2   1  14     1187.96     1417.85     55.80 o 
   3   1  14     2230.48     2225.37    116.62 o 
   4   1  14      869.60      669.93     21.54 o 
   5   1  14       52.52      122.98    110.26 o 
   6   1  14      182.52      147.36     34.54 o 
   7   1  14     1618.56     1569.01     74.68 o 
   8   1  14       68.87      180.29    175.64 o 
   9   1  14       47.58       17.74     40.42 o 
  -3   2  14     1813.68     1979.70    184.94 o 
  -2   2  14     1331.53     1252.36    135.22 o 
  -1   2  14      192.21      319.88    261.14 o 
   0   2  14      119.64      178.30    150.12 o 
   1   2  14     5781.84     5562.67    131.23 o 
   2   2  14        7.91       -1.19      2.37 o 
   3   2  14      395.65      642.88    216.82 o 
   4   2  14     5024.00     4964.00     92.71 o 
   5   2  14       88.14       65.00    125.92 o 
   6   2  14       95.59       46.59     38.24 o 
   7   2  14     2061.14     1972.96      9.01 o 
   8   2  14     1081.29      935.90     28.18 o 
   9   2  14       20.64        7.50     11.39 o 
  -3   3  14      101.68       54.28     31.88 o 
  -2   3  14     3456.02     3803.78    171.37 o 
  -1   3  14        7.33      -21.73    197.18 o 
   0   3  14      605.97      542.87      1.90 o 
   1   3  14     3959.43     3421.65    257.15 o 
   2   3  14      529.27      607.77     49.15 o 
   3   3  14       45.75      209.42    166.34 o 
   4   3  14      444.03      371.59     72.50 o 
   5   3  14     2546.58     2591.36    169.47 o 
   6   3  14      458.50      452.91    142.90 o 
   7   3  14        4.85      169.76    202.21 o 
   8   3  14     4407.24     4455.01    236.18 o 
   9   3  14       36.74       13.76     16.99 o 
  -3   4  14      160.18      348.25    237.04 o 
  -2   4  14      156.52      154.29     39.85 o 
  -1   4  14     3396.21     3833.29    225.08 o 
   0   4  14      156.42      132.18    233.53 o 
   1   4  14      159.54      182.47    227.74 o 
   2   4  14     5688.99     5613.05    224.23 o 
   3   4  14        2.15       -1.85      3.70 o 
   4   4  14      167.76      159.42    108.93 o 
   5   4  14     3403.14     3228.74    212.84 o 
   6   4  14      327.98      468.66    167.67 o 
   7   4  14      183.47      207.15    190.26 o 
   8   4  14      547.14      754.38    123.55 o 
   9   4  14     2886.43     2939.33     92.99 o 
  -2   5  14       48.83      113.58    190.54 o 
  -1   5  14     2258.38     2319.22    246.34 o 
   0   5  14      292.85      306.78     70.41 o 
   1   5  14      299.74      287.33     98.59 o 
   2   5  14      229.94      129.43     55.04 o 
   3   5  14     3513.74     3615.04     99.07 o 
   4   5  14     2418.55     2305.46     89.29 o 
   5   5  14      426.59      832.19    167.10 o 
   6   5  14     3508.76     3378.10    157.33 o 
   7   5  14      551.70      495.61     26.57 o 
   8   5  14      387.64      411.92    195.28 o 
   9   5  14     1672.42     1694.46     87.96 o 
  -2   6  14     1216.51     1255.87    200.88 o 
  -1   6  14      287.34      487.45     45.74 o 
   0   6  14     4378.75     4151.17     74.39 o 
   1   6  14      559.53      593.73    130.19 o 
   2   6  14      553.27      686.44     51.81 o 
   3   6  14     1671.60     1928.17    144.80 o 
   4   6  14      233.29      389.05    142.43 o 
   5   6  14     1497.95     1448.98     30.55 o 
   6   6  14      507.16      858.00    158.09 o 
   7   6  14     1170.26     1352.57     99.92 o 
   8   6  14      659.01      727.81     81.80 o 
   9   6  14      359.54      549.04    148.22 o 
  -2   7  14      214.11      313.90    196.33 o 
  -1   7  14     2686.90     2908.01    178.58 o 
   0   7  14      337.33      689.47     98.02 o 
   1   7  14     1393.30     1253.50    221.28 o 
   2   7  14     3647.94     3555.16     91.09 o 
   3   7  14      974.59     1130.43     66.99 o 
   4   7  14     1797.78     1774.64     78.09 o 
   5   7  14     2287.92     2230.49     51.05 o 
   6   7  14      915.09     1247.62    224.23 o 
   7   7  14      241.91      199.17     29.80 o 
   8   7  14        7.11      -24.39     75.15 o 
  -1   8  14     1396.50     1415.10    169.47 o 
   0   8  14      436.64      827.92    100.68 o 
   2   8  14       77.32       32.83     68.04 o 
   3   8  14     2127.22     2023.54     46.50 o 
   4   8  14      635.61      740.81     45.93 o 
   5   8  14      254.62      189.31     77.81 o 
   6   8  14     3072.46     3468.91    257.44 o 
   7   8  14      161.41      129.53     68.80 o 
   8   8  14      241.44      343.50    216.54 o 
   1   9  14      205.98      404.42    250.32 o 
   2   9  14      388.47      418.85     47.54 o 
   3   9  14      804.30      797.74    254.50 o 
   4   9  14      740.49      656.36     36.15 o 
   5   9  14      458.99      507.47    243.11 o 
   6   9  14      220.43      414.96    264.08 o 
   7   9  14     1763.12     1714.95     19.93 o 
   1  10  14     1645.13     1572.05     78.38 o 
   2  10  14       38.63       48.11    139.49 o 
   3  10  14       83.68      109.79    223.94 o 
   4  10  14     3074.42     3180.06    171.09 o 
   5  10  14        4.28      133.23    133.61 o 
   6  10  14       59.73       38.15     78.38 o 
   1  -2  15       59.96       52.28     13.00 o 
   2  -2  15        5.24      -23.25    135.50 o 
   3  -2  15      926.93      887.04     29.51 o 
   4  -2  15     1508.13     1701.67     96.98 o 
   5  -2  15      169.75      232.96     71.45 o 
   6  -2  15       96.44       55.42     13.00 o 
   0  -1  15      354.18      340.66    260.09 o 
   1  -1  15     3015.19     2639.76     51.05 o 
   2  -1  15      364.09      374.53     99.35 o 
   3  -1  15       54.93      145.28    112.63 o 
   4  -1  15     3114.60     3265.18    132.85 o 
   5  -1  15        3.59        0.66    247.66 o 
   6  -1  15       95.93       59.88      5.31 o 
   0   0  15      710.04      647.15     16.99 o 
   1   0  15     2155.74     2088.54    159.13 o 
   2   0  15      968.10     1363.67    215.50 o 
   3   0  15     1971.56     1887.56     64.05 o 
   4   0  15      393.18      440.67    231.72 o 
   5   0  15     2067.78     1993.46     40.14 o 
   6   0  15     1488.50     1791.15    174.60 o 
  -1   1  15     2241.33     2149.93     18.31 o 
   0   1  15     1197.52     1539.22    186.74 o 
   1   1  15      592.31      622.39    230.11 o 
   2   1  15     3114.04     3129.01     62.72 o 
   3   1  15      315.59      392.94     56.55 o 
   4   1  15     1033.42     1473.93    157.33 o 
   5   1  15     1159.68     1307.31     94.89 o 
   8   1  15      329.54      280.50     96.22 o 
  -1   2  15      318.32      326.04    202.69 o 
   0   2  15      119.24      196.42    162.83 o 
   1   2  15     2874.68     3216.22    149.83 o 
   2   2  15      234.41      221.57     43.55 o 
   3   2  15     1445.49     2001.24    241.78 o 
   4   2  15     1645.31     1497.85     53.71 o 
   5   2  15      464.68      567.63     75.72 o 
   7   2  15      519.64      684.44    195.00 o 
   8   2  15      992.79     1175.79    148.03 o 
  -1   3  15      139.80      228.40    150.40 o 
   0   3  15     1389.43     1957.49    187.31 o 
   1   3  15     1160.61     1251.89    116.34 o 
   2   3  15     2295.17     2210.85    243.68 o 
   3   3  15      441.09      489.73    168.15 o 
   4   3  15       95.03       79.90     50.77 o 
   6   3  15       42.77      167.10    181.43 o 
   7   3  15      855.04      883.90     58.74 o 
   8   3  15     1724.75     1895.06     34.26 o 
  -1   4  15     2193.51     2616.03    255.82 o 
   0   4  15       75.54       36.91     23.34 o 
   1   4  15      498.71      607.20    170.33 o 
   2   4  15     3745.17     3686.87    174.03 o 
   3   4  15      181.59      130.47     33.50 o 
   5   4  15     1360.12     1418.52    110.55 o 
   6   4  15     1258.64     1384.83     72.50 o 
   7   4  15      214.73      275.85    235.14 o 
   8   4  15        5.46       83.88    115.01 o 
  -1   5  15     1259.80     1131.00    113.20 o 
   0   5  15     1884.45     1867.25    103.90 o 
   1   5  15       13.32       -2.94      5.88 o 
   2   5  15        7.79       37.67    199.84 o 
   5   5  15      349.11      326.52      6.64 o 
   6   5  15     3552.17     3658.50     85.59 o 
   7   5  15      116.69      243.87    153.53 o 
   8   5  15       43.08      -13.38    216.82 o 
  -1   6  15        3.34       74.49    217.30 o 
   0   6  15     5355.76     5201.51     87.96 o 
   1   6  15       35.59      195.76    188.07 o 
   2   6  15        1.24       -6.78     13.57 o 
   5   6  15      158.80      139.30    194.72 o 
   6   6  15       78.83       64.43     96.22 o 
   7   6  15     2472.64     2470.66     43.55 o 
   8   6  15      166.17      102.58     53.14 o 
   0   7  15      278.21      421.31     34.26 o 
   1   7  15     3308.35     3214.60     47.26 o 
   4   7  15     3447.62     3758.80    207.53 o 
   5   7  15        7.80      -18.41     92.71 o 
   6   7  15       74.24       56.27    205.34 o 
   7   7  15      752.62      896.52    132.09 o 
   3   8  15     1515.37     1792.29    103.34 o 
   4   8  15      239.19      606.63    182.57 o 
   5   8  15     2041.06     2426.82    117.95 o 
   6   8  15     1056.86      932.96     68.32 o 
   7   8  15       43.96      161.69    200.60 o 
   2   9  15     1770.14     1871.33     81.32 o 
   3   9  15       26.35        4.18    101.53 o 
   4   9  15      446.22      545.62    265.12 o 
   5   9  15     1183.32     1132.23    113.49 o 
   2   0  16     2366.57     2427.68     99.35 o 
   3   0  16      448.20      426.72     35.30 o 
   4   0  16      222.29      276.42    124.12 o 
   5   0  16     3443.24     3220.96    122.98 o 
   1   1  16       15.65       28.47    262.75 o 
   2   1  16     3447.37     3286.34    221.09 o 
   3   1  16      135.90      168.05    179.91 o 
   4   1  16       75.56       44.88    148.03 o 
   5   1  16      670.38      975.95    191.87 o 
   1   2  16      777.38      735.12     55.80 o 
   2   2  16     1088.32     1147.98    163.40 o 
   3   2  16     3163.11     2851.55      5.88 o 
   4   2  16      471.40      421.50     71.17 o 
   1   3  16        0.44      -24.96    252.41 o 
   2   3  16     1059.58      986.29      5.31 o 
   3   3  16      626.52      704.18     26.57 o 
   7   3  16     1373.28     1513.12     51.81 o 
   1   4  16     2579.11     2257.82      8.26 o 
   2   4  16     1663.14     1996.78    214.17 o 
   3   4  16      345.47      448.93     79.99 o 
   7   4  16      387.46      329.55     98.31 o 
   1   5  16      613.33      873.47     67.18 o 
   2   5  16      505.13      567.92     90.91 o 
   6   5  16     1074.30     1359.21    248.99 o 
   7   5  16      141.11      215.78    183.90 o 
   1   6  16      848.79      651.42     68.51 o 
   5   6  16       40.10       28.28     39.85 o 
   6   6  16       75.57       37.96    234.85 o 
   5   7  16       77.08       39.38      2.66 o 
   6   7  16       80.43       55.13    187.03 o 
   4   8  16       41.64      105.14     76.77 o 
                                                 
